# Supplementary material for: txci-ATAC-seq: a massive-scale single-cell technique to profile chromatin accessibility
Source: Genome Biol. 2024 Mar 22;25:78. doi: 10.1186/s13059-023-03150-1 (PMC10958877; doi:10.1186/s13059-023-03150-1)
Supplement: Supplementary file 2 — Additional file 2: Table S1. Differentially accessible peaks identified between CC16-/- and WT samples for each cell type. This table is provided as a separate file. Column 1: Cell type in which the test was performed. Column 2: Peak region. Columns 3-5: Log2(fold-change), raw p-value, and FDR-adjusted p-value, respectively. Columns 6-11: Log2-transformed counts per million (CPM) for each sample, computed using the normalized library sizes. The CPM values for WT samples are shown in columns 6-8, and the CPM values for CC16-/- samples are shown in columns 9-11. [file 13059_2023_3150_MOESM2_ESM.csv]

celltype	peaks	logFC	PValue	FDR	wt_1	wt_2	wt_3	ko_1	ko_2	ko_3
AM	chrX-106186631-106187381	1.3556399806953692	4.387862863597808e-17	1.4726984129093325e-12	5.372495475000752	5.23720347822087	5.821195646597546	6.974181696443095	6.801647232105516	5.967147499453458
AM	chr8-71602069-71603479	-2.338776949410084	2.8627134223394267e-15	4.804062529698908e-11	5.650169260418231	5.611002017935833	5.302053591423873	3.3390012733374523	3.31136797242173	3.871809713165701
AM	chr19-17275805-17276350	-3.992087041444866	9.248976925326353e-14	1.0347447084824275e-9	4.6276855851182725	4.496895170884408	4.909525446763764	1.3850774438019064	1.4156148806629978	3.0444637923828393
AM	chr8-89950619-89951050	3.976351169592277	3.3057428946929587e-12	2.7737662193644935e-8	0.89618753281693	2.0880184869024703	1.4412156007423065	4.257589079077809	4.6115112866933545	4.156581411041511
AM	chr7-98164755-98165868	-2.407108061236608	6.145780543855894e-11	4.1254166478687075e-7	4.464905626644942	4.970113929075843	5.171339826325178	2.975793341623134	2.7443114981387535	2.3379307842608
AM	chr19-17150079-17150823	-2.8528215275641595	4.2380404092667646e-10	2.370689170937007e-6	4.281395340922672	4.546931787419225	4.639736506390213	2.0402952009665176	2.3469605062209	2.3379307842608
AM	chr7-98170922-98172021	-1.7171475973101202	5.628802160611079e-9	2.6988498130941375e-5	5.244503923124912	5.041663032894661	5.136723247106114	3.2277913907212645	3.626070962381147	4.394302362358488
AM	chr8-88633286-88633847	-2.2639946377615994	7.613386899642171e-9	3.1941013064086276e-5	4.863816727904773	4.27734839921386	4.8679204627644665	2.4892176691102144	2.3469605062209	4.156581411041511
AM	chr19-17252924-17253205	-4.814786830994043	1.4239527772794409e-8	5.310236340425541e-5	3.5276668798510884	3.788019640293942	4.243991301577346	0.8961875328169325	1.4156148806629978	0.8961875328169325
AM	chr8-73885981-73886693	3.101453903619521	6.850645053384685e-8	2.2992819992675016e-4	1.4543759605047704	1.41032656342889	2.4001442194014886	3.5385980514906805	4.4611332101113055	4.394302362358488
AM	chr8-72009458-72009877	-2.3851730392671597	2.618456023057098e-7	7.98938540926049e-4	3.9935803163825656	4.546931787419225	4.0343185597892806	1.749567872711326	2.559272917281682	3.0444637923828393
AM	chr19-23458497-23459243	-2.536124095850225	8.931468210855786e-7	0.0024980572296746	3.9935803163825656	3.611167305893951	4.427022480080127	2.28214780347227	2.0979208322342786	0.8961875328169325
AM	chr8-70820029-70820988	-1.9112776676117151	1.1634904313822072e-6	0.003003863796037	4.071093360766975	4.27734839921386	4.8679204627644665	2.670263079516506	2.7443114981387535	3.5166489657604902
AM	chr17-28515872-28516301	-1.0461150126382286	1.2872892818832312e-6	0.0030860921548462	5.5454222733419165	5.634333637822725	5.799229177896254	3.870202592691308	5.1593887009875035	4.93606303858446
AM	chr7-98177663-98179284	-1.1637364662668896	1.462837779919101e-6	0.00327314829382831	5.341546300587905	5.436175314754938	5.171339826325178	4.31312874879074	4.232629427910414	3.871809713165701
AM	chr8-70627075-70627322	2.292394478202309	1.578023486377381e-6	0.00331020014208025	2.64554836526598	2.3358459885417258	1.8358635595554784	4.516094632495263	3.5286032993848684	4.156581411041511
AM	chr19-23388157-23389240	-2.0374036450692965	1.705087966631801e-6	0.00336634514259194	4.144653279326567	4.496895170884408	4.107647911215412	2.8311011932521515	2.559272917281682	0.8961875328169325
AM	chr8-71700534-71702442	-1.3916237197411916	2.157026441205598e-6	0.00402201546923241	4.863816727904773	4.855662298411491	5.0275921646871575	3.5385980514906805	3.884268450879165	3.0444637923828393
AM	chr18-73749411-73749754	-1.5213626064496508	3.126734734836744e-6	0.00552329462659608	4.521231174843896	4.687402322037914	4.8679204627644665	3.442248688414889	3.0555226679818963	3.871809713165701
AM	chr19-23447050-23448536	-1.8107542938399543	4.306597422702343e-6	0.00722711646490793	3.9935803163825656	4.546931787419225	4.427022480080127	2.8311011932521515	2.908292483371399	2.3379307842608
AM	chr8-83566383-83567211	-0.9248623353450772	5.269465560289828e-6	0.00842186060000035	5.57233058986078	5.745646634797698	5.707857643230432	4.925451000367376	4.872104730107812	3.5166489657604902
AM	chr8-72485498-72486196	-1.713058566144074	5.892911841370362e-6	0.00899017273326879	4.071093360766975	4.687402322037914	4.427022480080127	2.670263079516506	3.0555226679818963	3.5166489657604902
AM	chr8-84969165-84970097	-0.8745400490604017	1.8558462897202907e-5	0.02708163870516614	5.771237689172564	5.70214653257321	5.332961884484897	4.735243432907394	4.747683888403205	5.0792683264227385
AM	chr8-71747070-71747559	-1.6946804108740476	2.708710596222668e-5	0.03655914400398041	3.5276668798510884	4.496895170884408	4.483212756825942	2.670263079516506	2.908292483371399	3.0444637923828393
AM	chr19-23467775-23468147	-2.1715131484177346	2.723173137381969e-5	0.03655914400398041	3.5276668798510884	4.018288496713209	4.0343185597892806	2.28214780347227	2.0979208322342786	2.3379307842608
AT1	chr8-83165132-83166379	-2.632853237609309	5.926891630764036e-33	3.471498965971111e-28	5.696122122165442	5.76041631880225	5.4817406204344445	3.34765734353173	3.168961143311261	2.5149758097325643
AT1	chrX-106186631-106187381	1.326462200617522	8.571115807945789e-30	2.510136975515004e-25	5.6513159916788975	5.645575367573346	5.815501094670536	7.112516765948335	7.023579041528706	6.836575281977521
AT1	chr8-83215041-83215604	-4.641848479490042	2.5226423051253416e-24	4.9252068365267174e-20	4.3691172281948605	3.828981152860528	3.8716311441973312	0.40209061926876577	0.2797918804315531	-0.03204623998726391
AT1	chr19-18586920-18587498	-2.4170993194535084	2.353318124596784e-23	3.4459637298470707e-19	5.137416124648754	4.844409379328851	4.9818677659904544	2.460640713462844	2.4930524205741458	3.2124552822774084
AT1	chr8-83666271-83667013	1.9052384548007208	1.3271419075272492e-20	1.5546671161537206e-16	3.043694094182514	3.56575749982523	3.4277005324988807	5.130643091427792	5.2877131020526	5.1101039903435534
AT1	chr8-81854484-81855363	-3.898223533622518	2.1112469964376064e-18	2.060999317922391e-14	3.700684978484031	4.077058054456018	2.783155685616372	0.40209061926876577	0.5102420968962446	0.4571769891825492
AT1	chr8-86923230-86923855	4.586853058314687	6.26003246475388e-18	5.2380374503652034e-14	-0.7779091500584162	-0.1852817279860694	1.026544346347	3.8193678955247425	3.5518226008930034	3.149657132420291
AT1	chr8-84910342-84910793	2.4989613682966008	1.0082704610463228e-17	7.382052180550655e-14	2.2663235093747613	1.4098377292601831	2.3059687283064885	4.269372175872406	4.331867822296461	4.478865105606988
AT1	chr4-86885832-86886896	-1.7999744751725422	1.1369792325135295e-17	7.39946084519805e-14	5.07092437969583	4.888366768489791	4.936922729944349	2.6979720139449017	3.3876210629093255	3.588925926377078
AT1	chr8-83078584-83079133	-2.18440958032218	5.513963307165097e-17	3.2296385882727413e-13	4.350551183262178	4.548170635997132	4.354279617972873	2.0956751359615864	2.596986873362408	2.3004867065736554
AT1	chr8-68565515-68566113	2.470747311571684	1.6792873176587027e-16	8.941746979082322e-13	1.908436187825144	2.148826161916634	1.3344432132430704	4.250844977373227	4.103875044597129	4.197719450148019
AT1	chr8-71558170-71559498	-1.9865798614062609	1.852307022088626e-16	9.041110574814584e-13	4.741055912925392	4.2666339048259845	4.8426005678052	2.80344019345295	2.438135426716341	3.0152129796965212
AT1	chr8-84661126-84661944	1.3413598445162362	4.212928187924093e-15	1.8981509986391536e-11	4.038897260116359	3.858747805797773	3.823056500669963	5.170617776090369	5.272097139311453	5.26626183428654
AT1	chr8-71741396-71742370	2.389019815066497	5.287598126600909e-15	2.212179981937631e-11	1.6895458871059443	1.9419087272436055	1.9912121153603473	4.250844977373227	4.103875044597129	3.6355028423946254
AT1	chr8-84662678-84663223	1.167262752661552	1.0694304569920956e-14	4.175912048462736e-11	4.213434740151039	4.373599007396856	4.515811221465271	5.5191673155457135	5.442219574682522	5.535506017136499
AT1	chr19-18831118-18831643	1.0563695894188765	1.6713158448952156e-14	6.118269479200161e-11	4.63765319093097	4.799070450825344	4.546055362047793	5.82495036798	5.679709428493908	5.619006776495192
AT1	chr8-70374337-70375687	1.028618275277439	2.6792420232362392e-14	9.231091987352529e-11	4.876994209837215	4.511161500058784	4.890532349365958	5.82495036798	5.749034885533829	5.730486892647645
AT1	chr8-90349352-90350075	-3.33617582451024	2.877742140632291e-14	9.364172925617476e-11	3.176115283013278	3.331091839736604	3.4277005324988807	-0.27006634614536384	0.7089011236340151	1.1126963125849365
AT1	chr19-21917618-21917961	3.526545857570761	3.0684020261414125e-14	9.459075972376568e-11	0.4603897334747865	0.557786616972967	0.09471428133802176	3.5122637227823024	3.234888772116461	2.942980652287821
AT1	chr8-88506652-88507675	2.484137641877674	9.456671374643877e-14	2.7694807787782056e-10	1.5662392090370414	1.7002641701150685	1.026544346347	3.768175993584375	3.699230518733808	3.808088011603707
AT1	chr8-83624758-83625074	-5.647424069581932	1.300242700885314e-13	3.62656264172641e-10	2.552842256474154	2.828034668508058	2.9732161229850456	-0.27006634614536384	-0.7779091500584188	-0.7779091500584162
AT1	chr19-18598631-18599513	-1.1798787561195576	3.151037933396157e-13	8.042411915956575e-10	5.310698056605236	5.363579029540525	5.280584030856372	3.844298401084688	4.103875044597129	4.624526449382733
AT1	chr8-84656589-84657536	1.1165897893830314	3.15808703931915e-13	8.042411915956575e-10	4.25395846102696	4.473177925052239	4.319683764871417	5.594572168662062	5.516996632405699	5.076736580158593
AT1	chr8-82995791-82996583	-2.5616778462796383	3.605399886730921e-13	8.798978423566811e-10	3.2973971662982335	3.7033642523988712	3.666674089909521	1.6059263631295184	1.0392068512490156	1.1126963125849365
AT1	chr8-83181616-83182506	-2.2949114342234305	2.7879803958279722e-12	6.53190350977744e-9	3.546096837689548	3.6014091058190356	3.610538407044676	1.718079423785574	1.3077994401955857	1.561759041715323
AT1	chr8-90347798-90349057	-1.535308225496984	8.325228327264646e-12	1.8754818214790188e-8	4.233838879269217	4.511161500058784	4.6331600899800955	2.9937307568330556	3.1348320175719007	2.611337993247838
AT1	chr8-92104147-92105086	1.126864883353282	9.767918780721964e-12	2.1189871808312853e-8	3.8925705818279472	4.174957619240188	4.051060009890724	5.0685242631031855	5.166252596198623	5.190294704548459
AT1	chr8-83186420-83186819	-2.063792568475703	1.4325059519005118e-11	2.9965978076684564e-8	3.7297098350717137	3.828981152860528	3.3612154948198634	1.822139241570004	1.6352643866792975	2.0484447103771193
AT1	chr8-70609198-70610638	-1.0836406155377432	7.015615119764625e-11	1.4169607199822538e-7	5.18010025736429	4.902726556595126	5.244151958884723	4.0724343833553736	3.874921278327206	4.258502723376196
AT1	chr8-91925474-91926682	2.198854484477001	1.33468826440377e-10	2.605845367421921e-7	0.9293225151620892	1.9419087272436055	1.5880484310595275	3.2761692821400747	3.722398043227476	3.330401873946245
AT1	chr2-167950236-167951234	-1.2473077204841545	2.1743097399320768e-10	4.108182906041988e-7	4.989267345757773	4.5297847381687415	4.741677635921242	2.948459067778692	3.854094884230732	3.766838421060675
AT1	chr8-90013456-90014167	-2.2632770222389613	2.6461237181195086e-10	4.843398700552996e-7	3.176115283013278	3.4136282277862593	3.141127642214229	1.0423861697307728	1.6352643866792975	0.8218518720574268
AT1	chr18-31713630-31714376	-1.09643822179924	2.978500398762802e-10	5.28656743504045e-7	4.876994209837215	4.859211157317621	5.025454805598615	3.8193678955247425	3.8115178650745953	3.925199820666155
AT1	chr8-83182892-83183177	-4.533998337859395	6.62105321980986e-10	1.1406127329138329e-6	2.4863688396256047	2.3297550848200994	2.56420226448081	-0.27006634614536384	-0.3337326834587505	-0.7779091500584162
AT1	chr8-83227364-83228089	-5.231868675684517	8.947025039126298e-10	1.475681959266836e-6	2.79177819963816	1.826139834932199	2.3059687283064885	-0.27006634614536384	-0.7779091500584188	-0.7779091500584162
AT1	chr8-70406334-70406991	1.3681832486222618	9.069956725672012e-10	1.475681959266836e-6	3.3356598976096863	2.998170053474809	2.440855576560629	4.409600791681867	4.316725036635195	4.316828289355975
AT1	chr1-39425396-39426254	-1.1607170500451258	1.208477526245577e-9	1.8928310489092328e-6	4.441080571425492	4.8294541622846126	5.0677635103543395	3.3123560623443153	3.722398043227476	3.8872091284641246
AT1	chr8-71256253-71257202	-2.7916978860242967	1.2280198705618867e-9	1.8928310489092328e-6	3.043694094182514	2.5646214950005284	3.141127642214229	-0.7779091500584188	0.7089011236340151	1.561759041715323
AT1	chr8-69939619-69940017	1.3012491895735927	2.208198443829754e-9	3.316374339794778e-6	3.40926927682869	2.94365753932788	2.8813134604546975	4.552605855815134	4.331867822296461	4.197719450148019
AT1	chr19-17111584-17111903	-6.793407245675144	3.580070057984364e-9	5.132863524938856e-6	2.0065686292803497	2.490501282049702	1.9912121153603473	-0.7779091500584188	-0.7779091500584188	-0.7779091500584162
AT1	chr8-82898512-82898872	-1.6805740695525615	3.592969414097062e-9	5.132863524938856e-6	3.758162252836548	3.828981152860528	3.2915179241697037	2.2529004466686455	1.729754690075915	2.5149758097325643
AT1	chr6-88342689-88344022	-1.0858463127024522	5.065023432704294e-9	7.063536964294189e-6	5.082221336056509	4.492294713877806	4.661064259550309	3.4157696624163907	3.789748690358532	4.033514630591701
AT1	chr10-69104185-69105138	-1.2557524046119364	5.240785722754781e-9	7.138681426818442e-6	4.492791172619849	4.310376135634202	4.6884389401639535	2.460640713462844	3.5257209286525955	3.6806229486403086
AT1	chr10-120914805-120915695	-1.009076130714643	7.757830462317886e-9	1.032708285997462e-5	4.927974905371674	5.038971436213026	5.280584030856372	3.4157696624163907	4.2223705396526015	4.5290708137115265
AT1	chr5-64029413-64030919	-2.1241726417378897	1.0180568812904928e-8	1.3251028366877051e-5	2.845803512605912	3.331091839736604	2.9732161229850456	1.6059263631295184	0.8834863701496005	1.1126963125849365
AT1	chr8-85132288-85133131	3.438517921798775	1.0608019165591233e-8	1.3507236925369777e-5	0.4603897334747865	-0.1852817279860694	-0.7779091500584162	2.0956751359615864	2.4930524205741458	2.942980652287821
AT1	chr17-84790139-84791133	-0.5569464949690789	1.6951171200929244e-8	2.112476594852825e-5	6.42066033420945	6.267157754639824	6.374560227176545	5.760925380258023	5.919101746201822	5.6646376355892265
AT1	chr5-63936643-63937225	-1.087611771039085	2.135923015375743e-8	2.6063600595122505e-5	4.45852419189684	4.687386232593905	4.4210777530313194	3.4486566946388817	3.6026505663137995	3.330401873946245
AT1	chr15-101265989-101267294	-0.5236499561553271	2.463416357477509e-8	2.9446372018402584e-5	6.767113929424571	6.539440714346451	6.533957065176895	5.880239842033981	6.183995189464653	6.277487359846203
AT1	chr11-88692215-88692774	-1.2960341944097336	2.7325752664023786e-8	3.1575553916575356e-5	4.405547555435724	3.798587372315946	4.172354792322177	2.5237329050536785	2.989618965389474	3.2726335734178713
AT1	chr8-69821889-69823267	-0.8055627941230326	2.7493567741332773e-8	3.1575553916575356e-5	5.221557726480522	5.175329784369518	5.384665425506734	4.4907909625476075	4.331867822296461	4.6012480923787615
AT1	chr1-92130311-92130994	-0.6428806271588858	3.6482146494949305e-8	4.109292854811867e-5	5.718013933187606	5.888593754963443	6.296652927648361	5.25670579209578	5.341075084684438	5.32428076231858
AT1	chr18-60628328-60628934	-1.290435103225802	4.226436190507674e-8	4.670770199064442e-5	4.25395846102696	4.025498782777365	3.918623441728178	2.394662677975275	2.9111360697501367	3.330401873946245
AT1	chr7-68074653-68075290	-1.061388190237417	4.4094190530129816e-8	4.782749866168081e-5	4.667960739875884	4.566325166971852	4.4210777530313194	3.0802229740899665	3.7451994042236625	3.766838421060675
AT1	chr8-82876135-82876998	-1.885955154975736	5.0352550767132736e-8	5.362272006422724e-5	2.9967076019760746	3.453190695383838	2.783155685616372	1.3514990891995529	1.729754690075915	1.1126963125849365
AT1	chr8-85364575-85365599	1.387997187655177	5.768619367183765e-8	6.033563813833704e-5	2.735650801097901	2.490501282049702	2.440855576560629	3.844298401084688	3.699230518733808	4.197719450148019
AT1	chr19-22066367-22066742	3.6185901442022774	6.090001785428101e-8	6.257957624142013e-5	-0.23880762911360665	0.23357301469742084	-0.7779091500584162	2.5237329050536785	2.194821717518959	2.179962759561527
AT1	chr9-43038035-43039112	-0.8759865570392622	6.246466746605372e-8	6.308069832451204e-5	5.573400777787827	5.187109977485223	5.206775987986316	4.007699755614589	4.4476073095936455	5.059758938466438
AT1	chr9-14612089-14612518	-1.5434802338962597	7.051956435403271e-8	7.000799870075261e-5	3.671064175328555	3.4136282277862593	3.552129727120603	1.718079423785574	2.1269931331714336	2.611337993247838
AT1	chr11-31781548-31782032	-0.9343087693357138	7.477129030123126e-8	7.299173359206197e-5	5.137416124648754	4.720187895160026	4.866765508797211	3.4486566946388817	4.18949603446689	4.37288719777868
AT1	chr8-83177942-83178996	-3.119043922843717	7.878473146646213e-8	7.564884084350197e-5	2.416684040082461	2.5646214950005284	2.3059687283064885	-0.7779091500584188	0.5102420968962446	0.4571769891825492
AT1	chr19-18590886-18591518	-1.1452854310392893	1.1580076574419748e-7	1.0939810405111508e-4	4.15043152715497	4.288670795863244	4.2478991284904675	2.948459067778692	3.297934869258149	3.0840005890563527
AT1	chr10-99236953-99237702	-0.6781155111331685	1.2696435978496486e-7	1.1804057906865018e-4	5.499487489172125	5.662551587807167	5.401305041563679	4.682705383043393	4.9477601798493875	4.98977699409763
AT1	chr12-110156397-110157030	-1.1440266180576608	1.4871185785383857e-7	1.3609923340960988e-4	4.01551705264117	4.352831046166258	4.319683764871417	3.0376249393239405	3.328453968039869	2.866940328463481
AT1	chr11-101700153-101701207	-1.2446436825960647	1.898484945084514e-7	1.6909735300635014e-4	3.9917516970298017	3.887912688375613	4.133045494197146	2.3255220939158128	2.950911137406489	3.149657132420291
AT1	chr8-82884948-82885266	-3.4908031835263644	1.9054198761215446e-7	1.6909735300635014e-4	2.0065686292803497	2.702331631627237	1.9912121153603473	0.40209061926876577	-0.3337326834587505	-0.7779091500584162
AT1	chr16-30981271-30982132	-0.817541951704083	2.1926634515656634e-7	1.9168460251508065e-4	4.9650619428201805	4.999431710757834	5.187718504318844	3.9399234274249673	4.34685331610049	4.426849052436483
AT1	chr8-85107111-85107722	2.462152117632491	2.626184953662644e-7	2.2620721339107111e-4	0.4603897334747865	-0.1852817279860694	1.5880484310595275	2.0956751359615864	2.784775057166218	2.942980652287821
AT1	chr10-95361145-95362176	-1.3751874582753827	2.7819482841576196e-7	2.3615112304301464e-4	3.758162252836548	3.7358086688268073	3.2915179241697037	2.176428539567592	2.3810449802666236	2.611337993247838
AT1	chr3-158074967-158075869	-1.3268679944737174	3.051977790091048e-7	2.5348402061855233e-4	3.671064175328555	3.7358086688268073	3.8716311441973312	2.0956751359615864	2.828136820838902	2.4117136718122967
AT1	chr5-108473711-108474386	-1.2217897593349545	3.0726909553911797e-7	2.5348402061855233e-4	4.17173977419562	3.636200900878811	4.133045494197146	2.5237329050536785	2.8702332385621836	3.149657132420291
AT1	chr11-64986816-64987731	-1.452541849839675	3.240413180458155e-7	2.6360761223027083e-4	3.6099331793851968	3.670173382419613	3.0596133531197593	1.822139241570004	2.4930524205741458	2.0484447103771193
AT1	chr8-83200297-83201055	-3.2004534986442867	4.518390017257745e-7	3.625358083435899e-4	1.908436187825144	2.702331631627237	2.1571573620443925	0.40209061926876577	0.0054004144245759	-0.7779091500584162
AT1	chr9-15034243-15034932	-1.1651103288475315	5.325196603640739e-7	4.2149650738979103e-4	3.758162252836548	4.492294713877806	3.918623441728178	2.584181159343656	3.297934869258149	2.942980652287821
AT1	chr2-164510260-164511422	0.5894100434732102	5.40301615538798e-7	4.219539496711797e-4	5.158916043903906	5.139400828979939	5.128987377600976	5.77395970449868	5.64375608122145	5.783154626296461
AT1	chr10-61544258-61545167	-0.7455910376331354	5.633037709309798e-7	4.3412932198643887e-4	5.3672050491278265	5.012732389958723	4.936922729944349	4.287664460288298	4.419531227153972	4.577587963019729
AT1	chr8-71507503-71508158	-1.575687133739321	5.959628705313712e-7	4.533342500358893e-4	3.258091930370011	3.4136282277862593	2.783155685616372	1.9191956675351307	1.729754690075915	1.742849766886868
AT1	chr6-31099934-31101109	-0.9155443295835234	6.040211478946776e-7	4.535734189036802e-4	4.726730152544681	4.8143422916553815	4.133045494197146	3.659997755763998	3.8115178650745953	3.766838421060675
AT1	chr8-70725928-70726404	-2.3766555256210844	6.279547081894078e-7	4.655767489629113e-4	2.6163872861354185	2.4123658345159695	2.56420226448081	0.8588255911860905	0.0054004144245759	1.1126963125849365
AT1	chr12-111712488-111713753	-0.5810962390284005	6.696555320780527e-7	4.902882978109462e-4	5.64371112190235	5.791616246423035	5.979615955806428	5.047209050288549	5.341075084684438	5.221163210965796
AT1	chr8-84908237-84909190	0.584085338368999	7.523022196346956e-7	5.439980939314e-4	5.148206134515419	5.151476840449639	5.108866731562239	5.760925380258023	5.776965341586087	5.547734686985307
AT1	chr15-83448634-83449138	-0.8566734417139517	7.745351348484738e-7	5.532447794920098e-4	4.88990926781491	4.619457017339038	4.6884389401639535	3.68781223126298	3.935655153925228	4.166339693895117
AT1	chr17-3218253-3219405	-1.056181625648026	8.470464243921399e-7	5.977494357770652e-4	4.492791172619849	4.2666339048259845	3.9641332408210546	2.6421981857392765	3.62740842398228	3.385945802383465
AT1	chr6-55342280-55342869	-0.6577904450795649	8.590502873178824e-7	5.990034931997977e-4	5.581384404899484	5.373923306589384	5.543008561630942	4.4907909625476075	4.845957500389305	5.26626183428654
AT1	chr7-30201685-30202074	-1.2947998886697794	8.973120622501416e-7	6.18321907177827e-4	3.943013273527566	3.858747805797773	2.9732161229850456	2.2529004466686455	2.438135426716341	2.942980652287821
AT1	chr14-114842322-114842752	-1.3041358754969858	9.120709879335108e-7	6.211839756423441e-4	3.943013273527566	3.453190695383838	3.4277005324988807	2.176428539567592	2.3810449802666236	2.866940328463481
AT1	chr7-49411694-49412439	-0.9749194303586144	9.444246184433304e-7	6.35825732775434e-4	4.726730152544681	4.373599007396856	4.172354792322177	3.4157696624163907	3.234888772116461	4.067884832052497
AT1	chr13-31547231-31548240	-1.010399540966105	9.864825509208589e-7	6.546533802110214e-4	4.25395846102696	4.373599007396856	4.210621373179374	3.239051433606821	3.168961143311261	3.6355028423946254
AT1	chr8-72145555-72146891	1.5487343888998908	9.947440899880645e-7	6.546533802110214e-4	1.5662392090370414	1.9419087272436055	2.1571573620443925	3.480810726861464	3.1348320175719007	3.0840005890563527
AT1	chr7-100302199-100302945	-0.9176410298743028	1.02480088765893e-6	6.669404176884317e-4	4.542712264313935	4.687386232593905	4.319683764871417	3.4486566946388817	3.6026505663137995	3.998305581906491
AT1	chr1-172499071-172499374	-1.0633994134846332	1.069017936522412e-6	6.880716327251727e-4	3.918012377554211	4.453804418967662	4.051060009890724	3.0376249393239405	3.202301516340235	3.2124552822774084
AT1	chr8-91629539-91629998	2.2206394668977545	1.2673778289590918e-6	8.001723313969987e-4	0.4603897334747865	0.82234268538256	1.026544346347	2.6979720139449017	2.438135426716341	2.4117136718122967
AT1	chr3-65638798-65639461	-1.0820064708438315	1.2705051358997625e-6	8.001723313969987e-4	4.47575941879426	4.077058054456018	3.918623441728178	2.80344019345295	2.950911137406489	3.84819090283672
AT1	chr5-140610615-140612061	0.5070078050904387	1.3138342289115623e-6	8.186584942107238e-4	5.620652987899474	5.5484579786740795	5.466008274888235	6.03442903419263	6.006631339908526	6.170841643089551
AT1	chr8-91819774-91820163	-2.1777861368989564	1.3529307917741305e-6	8.341459193241513e-4	2.3434617477942172	2.8870040991647556	2.3059687283064885	0.40209061926876577	1.0392068512490156	0.8218518720574268
AT1	chr2-116974066-116974562	-1.1599735073665207	1.385046295555089e-6	8.450513710755487e-4	4.192737878894959	4.126838096029543	3.2915179241697037	2.584181159343656	2.7400695156823645	3.439430325471243
AT1	chr7-130219356-130220362	-0.6002721427310492	1.4502742050166044e-6	8.694271960498452e-4	5.605073580240412	5.602239746566904	5.616106544674441	4.682705383043393	5.224208713192477	5.076736580158593
AT1	chr8-88324377-88325691	0.76483305078406	1.4546859457229536e-6	8.694271960498452e-4	4.15043152715497	4.151098470127925	4.484919452714478	4.750215296393505	5.1146527556412975	5.076736580158593
AT1	chr6-99171353-99172560	-1.2028050331403677	1.7413121751402157e-6	0.00103022360325568	3.86667205590559	3.636200900878811	3.7207070781785903	2.394662677975275	2.5459553987168677	3.0152129796965212
AT1	chr4-139386770-139387990	-0.5074925785284068	1.875674442852884e-6	0.00109862003466779	6.005930109952341	6.115135262741427	6.214297173961391	5.302402083588602	5.714788526771198	5.772773774385474
AT1	chr15-97028492-97029421	-0.922430021551028	1.985032754312407e-6	0.00115116176718402	4.27380131328988	4.434167206809818	4.890532349365958	3.239051433606821	3.722398043227476	3.8872091284641246
AT1	chr19-23041795-23042819	-0.8175745213776309	2.007102071213966e-6	0.00115254884818769	4.492791172619849	4.844409379328851	4.959570265428097	3.844298401084688	3.974768946880741	4.067884832052497
AT1	chr15-79363219-79363784	-0.9078144513921884	2.0330010609358197e-6	0.00115608677806925	4.796977437172172	4.636741521061502	4.388065253021109	3.2761692821400747	3.62740842398228	4.426849052436483
AT1	chr19-9087491-9088829	1.4585308796536889	2.445674345753289e-6	0.00137738497864866	1.908436187825144	1.826139834932199	2.1571573620443925	3.4486566946388817	3.0273153323950863	3.330401873946245
AT1	chr15-97027526-97028029	-1.440079108140572	2.486324655395524e-6	0.00138694293062692	3.0891984484710133	3.1976959996127494	3.552129727120603	1.9191956675351307	1.729754690075915	2.3004867065736554
AT1	chr6-55341603-55342109	-0.5856343775164315	2.51513597899857e-6	0.00138977872228211	5.565372724692158	5.520796074843137	5.644339290293239	4.789255119423321	4.976951024735769	5.26626183428654
AT1	chr7-98177663-98179284	-0.700309186127097	2.569031833266308e-6	0.00140629282745863	4.769287610782839	5.342665271943393	5.527933774356381	4.506494757663565	4.580333627673391	4.400120405730847
AT1	chr4-126165927-126166577	-0.7635265747883317	2.7353631313862977e-6	0.00148347860492183	5.001219437760527	4.986007266311737	4.8426005678052	3.68781223126298	4.361684752141525	4.553533329842849
AT1	chr5-63968365-63969274	-0.5010896935260215	2.7745597329532912e-6	0.00149093130897743	6.194708916303166	6.348087272805036	6.600315367903896	5.767457262487745	6.1200115675228295	5.5231728070622
AT1	chr10-69214016-69214300	-1.0760879984656295	2.860601675681497e-6	0.00152319237589106	4.213434740151039	3.767539469612097	3.918623441728178	2.7516696701889605	2.9111360697501367	3.330401873946245
AT1	chr18-73989553-73990050	1.907507505459214	3.18864341683336e-6	0.0016809676534962	1.4314002116434943	0.82234268538256	0.6345899210423088	2.6979720139449017	2.828136820838902	2.3004867065736554
AT1	chr12-35712509-35713314	-1.5224398245518354	3.214306788082624e-6	0.0016809676534962	2.897878527143758	3.4136282277862593	2.783155685616372	1.9191956675351307	1.729754690075915	1.3546298712807183
AT1	chr1-160105308-160106088	-0.8344834126999163	3.2690088971617222e-6	0.00169444592145625	4.7831989547455755	4.566325166971852	4.515811221465271	3.8193678955247425	3.5774604136916293	4.197719450148019
AT1	chr8-70376385-70376707	1.8138564582675671	3.3512783028031163e-6	0.00172185151536652	1.116774290709449	1.5623467982904282	0.6345899210423088	2.584181159343656	2.784775057166218	2.942980652287821
AT1	chr7-130209498-130209875	-1.107749358066402	3.4179148785303475e-6	0.00174081835013286	4.29337494529698	3.636200900878811	3.552129727120603	2.8534171289765222	2.784775057166218	3.0152129796965212
AT1	chr6-90481150-90481450	-1.5939835095564665	3.4710044562060924e-6	0.0017526178707664	2.735650801097901	3.2879826283125912	2.783155685616372	1.3514990891995529	1.6352643866792975	1.742849766886868
AT1	chr12-99349417-99350051	-1.0588860962004445	3.752483177364603e-6	0.00187855080909914	4.755240818032358	4.077058054456018	3.7207070781785903	2.6421981857392765	3.5257209286525955	3.6355028423946254
AT1	chr8-69967311-69967671	-1.387107458970923	3.920330719148782e-6	0.00194594585493205	3.3729339997539713	3.372950190235034	2.8813134604546975	2.2529004466686455	1.729754690075915	2.0484447103771193
AT1	chr11-99993598-99994664	-0.649318782825072	4.0012141721093995e-6	0.00196940434024194	5.158916043903906	5.198794759070226	5.33356312714623	4.32356759918088	4.713480467282715	4.692189327543763
AT1	chr13-41403770-41404466	-0.5602996613148353	4.338744556773721e-6	0.00211774121816125	5.45672698912499	5.654088447484863	5.80303210749255	4.912248000394047	5.079198178038533	5.251385054037059
AT1	chr8-69131318-69132080	-0.8625781936996204	4.525154379763447e-6	0.00219047390356615	4.526263089811107	4.453804418967662	4.354279617972873	3.5430455998882517	3.5518226008930034	3.84819090283672
AT1	chr17-31276660-31277696	-0.5117537654568464	4.75511857058858e-6	0.00227326665871039	5.767838853832071	5.837186370410892	5.840120350391777	5.337944784554365	5.207886025678192	5.407155822173949
AT1	chr7-81872395-81873007	-1.0742401928305014	4.773813409502466e-6	0.00227326665871039	3.7297098350717137	4.102162771483825	3.823056500669963	2.6421981857392765	3.0273153323950863	2.942980652287821
AT1	chr8-84659919-84660489	1.4319109107765795	5.00871920658854e-6	0.00236589275297019	2.0984490849865276	1.826139834932199	1.5880484310595275	3.3123560623443153	3.168961143311261	3.0152129796965212
AT1	chr5-28947446-28947870	1.0394711110473542	5.883233628537857e-6	0.00275674208072575	2.845803512605912	3.1013796069761677	3.0596133531197593	4.193791553661773	3.874921278327206	3.808088011603707
AT1	chr2-167860078-167861235	-0.6588861908588965	6.278228428081501e-6	0.00291847932928245	5.403683088188641	5.511456308469623	5.644339290293239	4.21306114750396	5.052023479635485	5.221163210965796
AT1	chr17-46728490-46729473	-0.8343582156114413	6.60654599565843e-6	0.00304691820517878	4.558976002583338	4.601962919452731	4.715303852579521	3.239051433606821	3.874921278327206	4.287960236012912
AT1	chr8-71561414-71561759	-1.296846467914497	7.428373315435946e-6	0.00339917720181026	3.513087202691586	3.453190695383838	3.0596133531197593	1.9191956675351307	2.693934238307719	1.3546298712807183
AT1	chr12-45013017-45013866	-0.7584707435324318	7.648912027359196e-6	0.00346722119896989	4.796977437172172	4.736313228755881	4.515811221465271	3.9399234274249673	4.06815129156272	3.84819090283672
AT1	chr17-67382738-67383111	1.0763669615835556	7.695464656595066e-6	0.00346722119896989	2.4863688396256047	2.828034668508058	3.3612154948198634	3.962871146192046	3.83296343632592	3.808088011603707
AT1	chr5-130177831-130178400	-0.665406472428271	7.761883237340534e-6	0.0034704505723474	4.989267345757773	4.986007266311737	5.244151958884723	4.269372175872406	4.515496264625924	4.400120405730847
AT1	chr19-47315544-47316029	-1.2309857374899638	8.113963547730907e-6	0.00360038691604314	3.176115283013278	3.767539469612097	3.552129727120603	1.822139241570004	2.7400695156823645	2.3004867065736554
AT1	chr6-99191082-99192488	-0.6868075678944525	8.191531959745114e-6	0.00360747676651271	4.952805224517595	4.873862612841305	5.316118706680636	4.287664460288298	4.206026923420834	4.647435158962139
AT1	chr15-25945206-25945661	-0.7289979779008877	8.401138983938646e-6	0.0036721754669198	5.169547033320282	5.064741771269815	4.575678472115854	3.8193678955247425	4.331867822296461	4.735596837229035
AT1	chr11-107649450-107650033	-0.6404586361057973	8.646633718756282e-6	0.00375148614944439	5.137416124648754	5.012732389958723	5.367831651523605	4.426208472706083	4.4476073095936455	4.777736368562877
AT1	chr3-38015702-38016362	-1.5538026990635831	8.803497941108175e-6	0.00379145942210726	3.043694094182514	2.8870040991647556	2.56420226448081	1.2052056875164705	1.6352643866792975	1.742849766886868
AT1	chr8-88617850-88618161	1.8072141833667152	9.02815230056335e-6	0.00385983165363939	0.9293225151620892	1.5623467982904282	0.6345899210423088	2.8534171289765222	2.194821717518959	3.0152129796965212
AT1	chr7-28971623-28972999	-0.4979079220817121	9.478037062930576e-6	0.00402280860036209	5.81600031044357	6.032661691572704	5.572693658377614	5.28429688139764	5.442219574682522	5.295562937309734
AT1	chr1-72593075-72594040	-0.5830461828333157	9.875204264896836e-6	0.00416122636117652	5.524548369756391	5.342665271943393	5.262482993238575	4.537398658364658	4.887544503638567	5.076736580158593
AT1	chr5-31966382-31967247	-0.6575672596732763	1.0182873528577033e-5	0.00426022334511295	5.013073324979672	5.187109977485223	5.025454805598615	4.093382811073392	4.580333627673391	4.624526449382733
AT1	chr8-70138961-70139976	-0.4516785222761959	1.0581612131845e-5	0.00439564670770514	6.1144514814100654	6.267157754639824	6.2606294691075135	5.7868773210960605	5.948872248961243	5.352438078668141
AT1	chr8-84915126-84915799	1.3368918458223509	1.0853281624919678e-5	0.00447674937559715	2.0065686292803497	1.826139834932199	2.3059687283064885	3.0802229740899665	3.234888772116461	3.439430325471243
AT1	chr6-128053184-128053777	1.043814982643295	1.1024825709213824e-5	0.00451570693314735	3.0891984484710133	2.6351190523748373	3.0596133531197593	4.269372175872406	3.7451994042236625	3.588925926377078
AT1	chr1-91844633-91846041	0.7468011402533747	1.12867140601693e-5	0.00459087094397386	3.9675882911581777	3.916499650328384	4.051060009890724	4.763346302481936	4.678369158780911	4.624526449382733
AT1	chr17-42991111-42991810	-1.2277328656142883	1.1473175196128784e-5	0.00463452977646658	3.5783680583859403	3.1013796069761677	3.7207070781785903	2.0101322297950026	2.1269931331714336	2.942980652287821
AT1	chr2-119552504-119552856	-1.18897207165479	1.1848742293648102e-5	0.00475345570975038	3.40926927682869	3.491697150949435	3.4277005324988807	2.394662677975275	2.259604013888894	2.4117136718122967
AT1	chr2-20735409-20736914	-0.6405536493819013	1.32482185034233e-5	0.0052787391440987	4.927974905371674	5.025911565164084	5.401305041563679	4.442627146993199	4.461443079783306	4.504186343125216
AT1	chr12-17723901-17725178	-0.8352510039835909	1.3558925294959278e-5	0.00536603629984023	4.526263089811107	4.58425408180987	4.210621373179374	3.0802229740899665	3.974768946880741	3.808088011603707
AT1	chr19-9945725-9946527	-0.9690535217236098	1.3928248270672852e-5	0.00546947821257647	4.17173977419562	3.7358086688268073	4.319683764871417	3.0376249393239405	2.8702332385621836	3.6355028423946254
AT1	chr6-31148253-31148928	-0.7980726232447807	1.4007063646221245e-5	0.00546947821257647	4.47575941879426	4.601962919452731	4.604705543716916	3.6027064451224997	3.5774604136916293	4.258502723376196
AT1	chr1-39417603-39418427	-0.5171358061998195	1.4348061806580411e-5	0.00556552765652336	5.746695664629928	5.783879292536173	5.7125946321614665	4.8147068463183125	5.414037413572439	5.45987387350755
AT1	chr16-92399844-92400579	-0.5036728438308529	1.5508973861707278e-5	0.00597626063834157	5.666406515085344	5.859442777283874	5.7520497035183435	4.958652059813172	5.469861746117315	5.295562937309734
AT1	chr12-45011386-45012819	-1.065226199860024	1.744458974307811e-5	0.00667819941458543	3.64082243939821	3.5292025066425365	4.051060009890724	2.460640713462844	2.9111360697501367	2.701664855920912
AT1	chr7-68015232-68015873	-0.6972486787854384	1.7611784190243924e-5	0.00669842482851277	4.796977437172172	4.768033055217805	4.936922729944349	3.868805402805605	4.3014216221024855	4.228431176331629
AT1	chr16-92234299-92235208	-0.844390782764581	2.0559763338194033e-5	0.00776920295641742	4.25395846102696	4.33175975300876	4.210621373179374	3.34765734353173	3.444456919895134	3.6355028423946254
AT1	chr7-123097520-123098646	-0.5546766071870941	2.1159590901480773e-5	0.0079230419105672	5.241848106271534	5.704138233227912	5.206775987986316	4.8147068463183125	4.90789693280814	4.897237733447013
AT1	chr10-61994734-61995326	0.9443819607260856	2.1237410024568928e-5	0.0079230419105672	2.735650801097901	3.2879826283125912	3.552129727120603	4.269372175872406	3.935655153925228	3.9622157132596065
AT1	chr16-64830297-64830762	-1.0345250337806533	2.1899055203962385e-5	0.00811817380637015	3.7297098350717137	3.636200900878811	3.7727892237720666	2.6979720139449017	2.784775057166218	2.701664855920912
AT1	chr11-53278039-53278945	-0.7573073910130075	2.2827217311837298e-5	0.00837009876688957	4.652886550018246	4.5297847381687415	4.715303852579521	3.382115429321129	4.172773531280568	3.998305581906491
AT1	chr9-63754789-63755120	-0.7859248408043527	2.286443697845953e-5	0.00837009876688957	4.575058439005546	4.619457017339038	4.210621373179374	3.480810726861464	3.675684878212903	4.166339693895117
AT1	chr1-73935301-73936046	-0.41605449043177406	2.3296445186684333e-5	0.00847527569859922	6.230687293330152	6.3322604851164295	6.432373741865252	5.630846375241607	5.973220167511167	6.138865205925936
AT1	chr1-151427134-151427631	-0.9568908444816072	2.376193569964372e-5	0.00855007651030212	4.038897260116359	3.887912688375613	3.918623441728178	2.584181159343656	3.202301516340235	3.330401873946245
AT1	chr12-56514839-56515596	-0.8745858364463259	2.399419727533854e-5	0.00855007651030212	4.084550791370461	4.310376135634202	4.453351711984316	2.80344019345295	3.651748574168408	3.7243746187444016
AT1	chr8-84256192-84257704	-0.6651184849413315	2.40816295476448e-5	0.00855007651030212	4.88990926781491	4.986007266311737	4.741677635921242	4.154462608710009	4.138735545194845	4.504186343125216
AT1	chr7-99409428-99410122	-1.1867572128671016	2.4085956159937356e-5	0.00855007651030212	3.513087202691586	3.4136282277862593	2.9732161229850456	2.0101322297950026	2.259604013888894	2.611337993247838
AT1	chr13-98183098-98183884	-0.7610509464888735	2.500185621934077e-5	0.00882173929204353	4.33174309360781	4.687386232593905	4.575678472115854	3.7939989912692025	3.874921278327206	3.6355028423946254
AT1	chr8-88428527-88429028	1.0570021459798766	2.5514098394071933e-5	0.00894857347986575	2.79177819963816	2.94365753932788	2.1571573620443925	3.68781223126298	3.5257209286525955	4.033514630591701
AT1	chr14-54390780-54391348	-0.810211598774804	2.697348766130687e-5	0.0094037351859421	4.17173977419562	4.619457017339038	4.2478991284904675	3.4486566946388817	3.7451994042236625	3.4910027125336076
AT1	chr6-36541182-36541812	-0.541704355030379	2.713295169064085e-5	0.0094037351859421	5.3672050491278265	5.4734805974947465	5.225585007688759	4.696462458912354	4.9477601798493875	4.858493456839493
AT1	chr5-92488978-92489350	-0.596209080717097	2.7483721808139352e-5	0.00946927384556669	5.18010025736429	4.986007266311737	5.206775987986316	4.442627146993199	4.630183959751917	4.504186343125216
AT1	chr8-72306917-72307364	1.1954825482768143	2.7799138483668535e-5	0.00948627978756749	2.1848266896933515	2.6351190523748373	1.5880484310595275	3.2761692821400747	3.3876210629093255	3.439430325471243
AT1	chr18-82982999-82983935	-0.9067826184990236	2.785699862496771e-5	0.00948627978756749	3.943013273527566	4.2666339048259845	4.092635057658163	2.7516696701889605	3.358340810671081	3.588925926377078
AT1	chr6-29149708-29150047	1.5722400624270816	2.8921399425316234e-5	0.00979181622624059	1.6895458871059443	1.0458210267731305	1.3344432132430704	3.121599218369462	2.3216019288834353	2.7866680485746196
AT1	chr8-72420813-72422072	-0.3779317873622971	2.9595359819905212e-5	0.00996241043316947	6.389169719247046	6.483218960752227	6.541482745090261	6.092809160286752	6.1672084303105015	5.949077829433722
AT1	chr4-21797793-21799008	-0.7558038553389889	3.1581068771994326e-5	0.01057009348636143	4.726730152544681	4.619457017339038	4.4210777530313194	3.3123560623443153	3.993935235233551	4.316828289355975
AT1	chr8-70682137-70683021	0.9993681587269144	3.218908871894844e-5	0.01071238241162641	2.897878527143758	2.998170053474809	2.56420226448081	3.7418823495410214	4.0499521247179535	3.439430325471243
AT1	chr15-102746507-102747701	-1.0256373015768785	3.265005726975791e-5	0.01080440200228395	3.546096837689548	3.7358086688268073	3.823056500669963	2.7516696701889605	2.4930524205741458	3.0152129796965212
AT1	chr15-36423943-36424595	-0.8402956375357113	3.296866268292511e-5	0.0108485421947432	4.192737878894959	4.05150873557228	4.661064259550309	3.16182180884154	3.6026505663137995	3.6355028423946254
AT1	chr2-32927407-32929046	0.4617166185544395	3.483035823698836e-5	0.0113971158807647	5.241848106271534	5.520796074843137	5.497303256402539	5.734498037728384	5.820558950657363	6.0978714727350205
AT1	chr1-170473389-170473953	-0.8371460136390885	3.7090099055456016e-5	0.01206911823264538	4.213434740151039	4.453804418967662	3.823056500669963	3.4486566946388817	3.444456919895134	3.330401873946245
AT1	chr8-70613259-70613577	1.5086061787790803	3.869474208480213e-5	0.01248132657497976	1.6895458871059443	1.4098377292601831	1.026544346347	2.9937307568330556	2.784775057166218	2.3004867065736554
AT1	chr10-52219623-52220210	1.1875074611072878	3.9051736213660947e-5	0.01248132657497976	2.1848266896933515	2.3297550848200994	2.1571573620443925	3.659997755763998	3.0640517553871933	3.149657132420291
AT1	chr15-97019020-97020124	-1.035207119784603	3.917911816994502e-5	0.01248132657497976	3.671064175328555	4.102162771483825	3.0596133531197593	2.2529004466686455	2.950911137406489	3.0152129796965212
AT1	chr19-4569544-4570243	-0.5630196113340034	3.920924827214841e-5	0.01248132657497976	5.024830608078337	5.363579029540525	5.557927459249893	4.506494757663565	4.866900844748815	4.838724015082975
AT1	chr5-116009066-116010237	-0.8834334814051427	4.051390184543526e-5	0.01282692031832883	4.1288038386384125	4.33175975300876	4.284237877006274	2.460640713462844	3.8115178650745953	3.588925926377078
AT1	chr16-25407099-25407971	-0.6305529339300517	4.1484689807041726e-5	0.01306366264181746	4.863962490653808	5.139400828979939	4.890532349365958	4.051177289832133	4.592958623843996	4.345130012085545
AT1	chr7-132707131-132707438	1.209693706724276	4.226333837109329e-5	0.01321283551426953	2.3434617477942172	2.0490738912840487	1.803667786259581	3.3123560623443153	3.202301516340235	3.149657132420291
AT1	chr2-173624674-173625099	-1.0208233420350088	4.240956560613728e-5	0.01321283551426953	3.513087202691586	3.858747805797773	3.610538407044676	2.3255220939158128	3.0273153323950863	2.611337993247838
AT1	chr16-35140001-35140904	-1.1057080985622336	4.508093323788363e-5	0.01397079588153079	3.3356598976096863	3.828981152860528	3.4277005324988807	2.0101322297950026	2.259604013888894	3.330401873946245
AT1	chr8-40609646-40610539	-1.4722928347807716	4.6278947914253425e-5	0.01426658177491395	2.9967076019760746	2.2421250620829074	2.9732161229850456	1.3514990891995529	1.4254087314111894	1.742849766886868
AT1	chr6-55337486-55337832	-0.992679273117754	4.70148152322327e-5	0.01440553785382492	3.7297098350717137	3.916499650328384	3.2915179241697037	2.6421981857392765	2.784775057166218	2.942980652287821
AT1	chr8-69137425-69138011	-1.507078171588018	4.722159509551298e-5	0.01440553785382492	2.79177819963816	2.766551791504035	2.3059687283064885	1.6059263631295184	1.1797447655183018	1.3546298712807183
AT1	chr2-131997409-131998300	-1.24821775595018	4.833411050246758e-5	0.01466852601217891	3.2973971662982335	3.56575749982523	2.3059687283064885	1.3514990891995529	2.5459553987168677	2.0484447103771193
AT1	chr14-121172008-121172495	-0.7740702262566379	4.962846168857401e-5	0.01491137905558991	4.441080571425492	4.601962919452731	4.354279617972873	3.0376249393239405	3.993935235233551	4.033514630591701
AT1	chr2-145720825-145721397	1.045049407649409	4.96434971631502e-5	0.01491137905558991	2.897878527143758	2.5646214950005284	2.1571573620443925	3.5430455998882517	3.4720566639343495	3.8872091284641246
AT1	chr10-42293398-42294735	-0.8280631858942583	5.026849104516557e-5	0.01498458322205689	3.84030010114927	4.619457017339038	4.284237877006274	3.2761692821400747	3.699230518733808	3.330401873946245
AT1	chr10-22001595-22002055	-1.077185506487666	5.054204358473394e-5	0.01498458322205689	3.5783680583859403	3.798587372315946	3.2182815308166037	1.718079423785574	2.7400695156823645	3.149657132420291
AT1	chr4-82875489-82875905	-0.8198227283103922	5.065470665108355e-5	0.01498458322205689	4.29337494529698	4.221523837563741	4.2478991284904675	3.121599218369462	3.3876210629093255	3.9622157132596065
AT1	chr14-16508577-16509366	-1.0631131377784022	5.1521485477797486e-5	0.01506198852355782	3.671064175328555	3.2435454875811165	3.552129727120603	2.2529004466686455	2.596986873362408	2.701664855920912
AT1	chr3-122474685-122475305	-0.9111111992870508	5.154184719452616e-5	0.01506198852355782	3.9675882911581777	3.999011280911267	3.9641332408210546	2.5237329050536785	3.234888772116461	3.5407949797305394
AT1	chr15-95904266-95904895	-0.9349308277891512	5.174807291679306e-5	0.01506198852355782	4.15043152715497	4.151098470127925	3.2915179241697037	2.460640713462844	3.297934869258149	3.439430325471243
AT1	chr4-134011617-134012021	1.3899944728390488	5.1944985347242374e-5	0.01506198852355782	1.4314002116434943	1.7002641701150685	1.9912121153603473	3.2009533367073555	2.5459553987168677	2.942980652287821
AT1	chr17-43917444-43917834	-1.063080128488174	5.228826858207964e-5	0.01508683974083531	3.6099331793851968	3.331091839736604	3.7207070781785903	1.9191956675351307	2.828136820838902	2.7866680485746196
AT1	chr19-10908983-10909344	1.1683025252512225	5.266812894721072e-5	0.01512194925831385	2.552842256474154	1.826139834932199	2.1571573620443925	3.16182180884154	3.266756184361873	3.5407949797305394
AT1	chr15-79347045-79348872	-0.3709248757686279	5.575361497246374e-5	0.01592975968862022	6.438351092932754	6.449381799175343	6.287731038718421	5.9276680166197355	6.025381683257757	6.194367286955152
AT1	chr3-107416506-107417650	-0.6903739644500924	5.771568945420616e-5	0.01635422179124729	4.47575941879426	4.8143422916553815	4.575678472115854	3.868805402805605	4.012850233081583	3.998305581906491
AT1	chr7-121701955-121702412	-0.8727527238803094	5.779764923151317e-5	0.01635422179124729	3.943013273527566	4.174957619240188	3.823056500669963	3.239051433606821	3.234888772116461	2.942980652287821
AT1	chr1-83031984-83032976	-0.9184961591898758	5.843461166461194e-5	0.01645496189624832	3.918012377554211	3.5292025066425365	4.515811221465271	2.90172060411484	3.297934869258149	3.0152129796965212
AT1	chr4-132507195-132507686	-0.7651046184689503	5.883193692757959e-5	0.01648757995082388	4.213434740151039	4.548170635997132	4.515811221465271	3.239051433606821	3.955344601106955	3.7243746187444016
AT1	chr8-45062976-45063887	-0.5331570699587289	6.064425341230342e-5	0.01691454862316874	5.137416124648754	5.342665271943393	5.450102477573259	4.9239896931340335	4.654477719718693	4.714056330749346
AT1	chr13-109481272-109482030	-0.4344200005470256	6.502263300411504e-5	0.0180497898593224	5.822751125691576	5.931244703093241	6.287731038718421	5.572361626745911	5.70900092329746	5.26626183428654
AT1	chr6-72374858-72375498	1.4119732291829763	6.583522347032567e-5	0.01818915428822601	1.5662392090370414	1.4098377292601831	1.803667786259581	3.0802229740899665	2.693934238307719	2.5149758097325643
AT1	chr4-129793749-129794323	-1.0428500234629572	6.62619800491193e-5	0.01822111124618317	3.6099331793851968	3.372950190235034	3.491256181422872	2.176428539567592	2.784775057166218	2.5149758097325643
AT1	chr15-59547582-59547960	-0.6298285194423957	6.784132444654931e-5	0.01856823390412751	4.850811983446558	4.873862612841305	4.767577925360904	4.029602298192239	4.254512596952199	4.426849052436483
AT1	chr4-86873916-86874753	-0.5313331743342496	6.846480763142742e-5	0.01865172424459519	5.200977902690467	5.198794759070226	5.512699805168878	4.640629097003344	4.897756607472864	4.692189327543763
AT1	chr6-31070561-31071487	-0.5053682481555332	6.993476879350834e-5	0.01896397813783968	5.507889578930848	5.502055683810586	5.225585007688759	4.723589207794122	5.157779768573421	4.858493456839493
AT1	chr6-87617978-87618442	-1.097733662529835	7.150304269542872e-5	0.01929989039980023	3.6099331793851968	3.15034143165293	3.4277005324988807	1.718079423785574	2.5459553987168677	2.866940328463481
AT1	chr8-40996292-40997052	-0.7409754652507607	7.250136450034781e-5	0.01947958679593748	4.47575941879426	4.33175975300876	4.575678472115854	3.3123560623443153	4.031520444613596	3.7243746187444016
AT1	chr7-81875349-81875808	-1.1497374030888727	7.924622060412837e-5	0.021194564535274	3.2973971662982335	3.2879826283125912	2.8813134604546975	1.9191956675351307	2.3216019288834353	2.179962759561527
AT1	chr7-34305305-34306120	-1.2687818240266209	7.98898215620783e-5	0.02126957558424568	2.845803512605912	3.1013796069761677	2.9732161229850456	1.3514990891995529	2.0558175691469343	2.0484447103771193
AT1	chr8-84912916-84913523	0.6193553677555051	8.068900116581149e-5	0.02135246155358212	4.33174309360781	4.102162771483825	4.319683764871417	4.852061839417417	4.803136041431867	4.934968668153913
AT1	chr1-52088606-52089524	-0.8410253555238029	8.093024764213671e-5	0.02135246155358212	4.1288038386384125	4.025498782777365	3.918623441728178	3.382115429321129	3.297934869258149	2.866940328463481
AT1	chr4-122859176-122859874	0.5424215542081158	8.322718443967993e-5	0.02186001186995934	4.850811983446558	4.492294713877806	4.546055362047793	5.130643091427792	5.18305041631343	5.280986772610511
AT1	chr7-112793487-112794501	-0.551683907332012	8.413431642588664e-5	0.02191753125778807	5.251887276800778	5.139400828979939	5.350799135036853	4.232076752560266	4.866900844748815	4.953470430792253
AT1	chr5-36700920-36701718	0.730889128111149	8.419457305542436e-5	0.02191753125778807	3.444711861747706	3.916499650328384	3.8716311441973312	4.552605855815134	4.361684752141525	4.400120405730847
AT1	chr3-99205177-99205721	-1.4030835578012717	8.541560093389627e-5	0.0221370025570804	3.1333113174533147	2.3297550848200994	2.783155685616372	1.9191956675351307	0.8834863701496005	1.9037236334453471
AT1	chr15-59549709-59551023	-0.5723226959302234	8.654788792044466e-5	0.02233164269284707	5.403683088188641	5.394391976222804	4.818023962305711	4.341189574884335	4.69016812952201	5.1587512549811345
AT1	chr6-119431812-119432368	0.9551627170491596	8.738317241846564e-5	0.02236002277380754	2.6772510900039626	2.8870040991647556	2.8813134604546975	3.659997755763998	3.83296343632592	3.5407949797305394
AT1	chr4-107467833-107468759	-0.48201655413932226	8.742138248995982e-5	0.02236002277380754	5.6513159916788975	5.444328075481299	5.367831651523605	4.9925011264913035	4.917966481634437	5.26626183428654
AT1	chr8-71602069-71603479	-0.4088729867396628	8.917295020656574e-5	0.02255470148552749	5.869142501376874	6.17551583093825	6.2606294691075135	5.793293013510478	5.743383315341632	5.3936697134260365
AT1	chr2-155333886-155334460	-1.337629069147134	8.922374168532616e-5	0.02255470148552749	2.9967076019760746	2.5646214950005284	2.8813134604546975	1.484314180601628	1.8184348749452195	1.561759041715323
AT1	chr4-107434203-107435295	-0.8825335966128897	8.959448761722498e-5	0.02255470148552749	3.6099331793851968	4.174957619240188	3.918623441728178	3.0802229740899665	3.1348320175719007	2.942980652287821
AT1	chr2-132004711-132005140	-0.6046518187058338	8.972282739411163e-5	0.02255470148552749	4.68287905236977	5.077456347252183	5.244151958884723	4.11403140886386	4.475147421255682	4.6012480923787615
AT1	chr8-84147244-84148516	-0.43801193641802727	9.280108176147348e-5	0.0232288246193719	5.901389010386284	5.628397006879396	5.80303210749255	5.3726328567840245	5.463000697006593	5.1101039903435534
AT1	chr17-86533391-86533993	-0.7276805308362757	9.523825427091892e-5	0.02373742565598409	4.509624201635886	4.434167206809818	4.210621373179374	3.7418823495410214	3.4720566639343495	3.998305581906491
AT1	chr6-31112238-31113164	-0.6846899163410811	9.749018018609858e-5	0.02419574082144138	4.542712264313935	4.373599007396856	5.244151958884723	3.9166047910636057	4.2223705396526015	3.84819090283672
AT1	chr7-102476637-102477115	-1.7056334724032467	9.83418284952576e-5	0.02430412480432163	2.1848266896933515	2.490501282049702	2.56420226448081	1.0423861697307728	1.0392068512490156	0.8218518720574268
AT1	chr9-116241313-116242748	0.5126490862284733	9.956145618291412e-5	0.02450215803170439	4.837540502701744	4.799070450825344	4.8426005678052	5.511405451253101	5.105870460990957	5.380056347931696
AT1	chr11-63115828-63116102	1.3862719932156142	1.0046562008833812e-4	0.0245937753842124	1.6895458871059443	1.2392800086902351	1.803667786259581	2.7516696701889605	2.5459553987168677	3.149657132420291
AT1	chr4-145024525-145025392	-0.4563162484053823	1.0077351110105471e-4	0.0245937753842124	5.597220329093968	5.791616246423035	5.8881332477535375	4.947190222672532	5.3852937443353515	5.559860573955866
AT1	chr9-102763235-102764068	0.9023553243353146	1.0145342895939588e-4	0.02465697195439724	3.043694094182514	2.828034668508058	3.0596133531197593	3.9166047910636057	3.675684878212903	3.925199820666155
AT1	chr8-84662263-84662524	1.3635237073933006	1.043868401478932e-4	0.02526506612042314	1.6895458871059443	1.9419087272436055	0.6345899210423088	2.6979720139449017	2.784775057166218	3.0152129796965212
AT1	chr15-96035110-96035725	-0.661608702467072	1.0556727816344004e-4	0.0253505232436818	4.927974905371674	4.736313228755881	4.484919452714478	3.5731844004676288	4.2223705396526015	4.5290708137115265
AT1	chrX-73690461-73690929	-1.1714746638322098	1.0560553970256026e-4	0.0253505232436818	2.948139161326171	3.331091839736604	3.0596133531197593	2.0956751359615864	2.3216019288834353	1.3546298712807183
AT1	chr1-142108787-142109316	1.0378930947853833	1.08049996190754e-4	0.02583144643626467	2.79177819963816	2.3297550848200994	2.1571573620443925	3.34765734353173	3.358340810671081	3.766838421060675
AT1	chr10-121016509-121017298	-1.096938332953006	1.0948753920482289e-4	0.02599196961831176	3.2973971662982335	3.453190695383838	2.8813134604546975	2.0101322297950026	2.4930524205741458	2.179962759561527
AT1	chr4-118687008-118687610	0.7262500082511201	1.0960896837606714e-4	0.02599196961831176	3.546096837689548	4.025498782777365	3.491256181422872	4.426208472706083	4.592958623843996	4.134262198674484
AT1	chr8-85337487-85338222	-0.7946855294231815	1.1354938921277032e-4	0.02681780171359025	4.27380131328988	3.999011280911267	4.284237877006274	3.7939989912692025	3.168961143311261	3.149657132420291
AT1	chr10-59942716-59944172	-0.6421561788126288	1.1662980258556456e-4	0.02732833368756301	4.542712264313935	4.783635216723375	4.866765508797211	4.193791553661773	4.206026923420834	3.6806229486403086
AT1	chr12-50648514-50649588	-0.4109859171334492	1.1664418872312284e-4	0.02732833368756301	5.774818281790042	5.917167357518411	5.968492867618341	5.4313996895333005	5.510356629513489	5.45987387350755
AT1	chr4-59753507-59754149	-0.4944566355196085	1.1800157234456407e-4	0.0275362075512582	5.271758441196476	5.384193941777166	5.384665425506734	4.9239896931340335	4.90789693280814	4.647435158962139
AT1	chr6-38642329-38642990	0.8952532472364869	1.1851651412178662e-4	0.02754662406802097	3.513087202691586	2.998170053474809	1.9912121153603473	3.8929030491141767	3.83296343632592	4.101455228590685
AT1	chr19-57301758-57302686	-1.0980396484572896	1.2009420499333148e-4	0.0278029951575866	2.9967076019760746	3.2879826283125912	3.610538407044676	2.0101322297950026	2.5459553987168677	2.0484447103771193
AT1	chr14-56676973-56677576	1.2982883909726342	1.2239727347037902e-4	0.02821827154811037	2.0065686292803497	1.4098377292601831	1.5880484310595275	2.948459067778692	2.7400695156823645	2.942980652287821
AT1	chr7-66370000-66370290	1.439115280215684	1.2285152026169749e-4	0.02821827154811037	1.4314002116434943	1.5623467982904282	1.026544346347	2.5237329050536785	2.693934238307719	2.701664855920912
AT1	chr15-95887200-95887829	-0.6847845692732737	1.2741828909006977e-4	0.02915290636165455	4.7831989547455755	4.511161500058784	4.133045494197146	3.844298401084688	3.7676459963165096	4.101455228590685
AT1	chr19-21104386-21105327	-1.0456544027482813	1.303093828181e-4	0.02969837031292734	3.043694094182514	3.5292025066425365	3.610538407044676	2.5237329050536785	2.5459553987168677	1.9037236334453471
AT1	chr4-95860286-95860885	-0.9632965466501672	1.3241729542025728e-4	0.03006180553238492	3.2973971662982335	3.636200900878811	3.8716311441973312	2.584181159343656	2.784775057166218	2.611337993247838
AT1	chr14-99174105-99174576	-0.925534688988315	1.3330433341361732e-4	0.03014633751622545	3.6099331793851968	3.798587372315946	3.610538407044676	2.460640713462844	2.989618965389474	2.942980652287821
AT1	chr17-84530203-84531078	1.000071560267108	1.358003763802448e-4	0.03059269094362961	2.2663235093747613	2.766551791504035	2.783155685616372	3.7939989912692025	3.358340810671081	3.330401873946245
AT1	chr19-21858868-21859780	0.6041635739302209	1.37912746892722e-4	0.03094952264751154	4.0619046042699845	4.352831046166258	4.515811221465271	5.099917986551236	4.701871385552098	4.7983533769636555
AT1	chrX-102645167-102645567	-0.8010495539350124	1.401465575456786e-4	0.03133077926933392	4.25395846102696	4.174957619240188	3.7207070781785903	3.0376249393239405	3.358340810671081	3.6806229486403086
AT1	chr5-138965880-138966442	0.9980694602042388	1.4089429762828237e-4	0.03137817794936789	2.79177819963816	2.4123658345159695	2.3059687283064885	3.5430455998882517	3.5518226008930034	3.2726335734178713
AT1	chr16-91826728-91827831	0.6884891954645347	1.4171765247530257e-4	0.03144199371508872	3.7860643754518257	4.025498782777365	3.491256181422872	4.442627146993199	4.475147421255682	4.553533329842849
AT1	chr12-29985127-29985507	-1.4799165234640168	1.438379593698461e-4	0.03159733998018871	2.79177819963816	2.4123658345159695	2.56420226448081	0.8588255911860905	0.8834863701496005	2.3004867065736554
AT1	chr13-9061311-9061839	-0.8655712529259512	1.4392208200481626e-4	0.03159733998018871	3.8925705818279472	3.858747805797773	3.7207070781785903	3.0376249393239405	2.828136820838902	3.2726335734178713
AT1	chr12-24592778-24593839	-0.6219559344702515	1.4403622506846932e-4	0.03159733998018871	4.712260711441059	5.1634526087297585	4.6331600899800955	3.768175993584375	4.502171642703463	4.453091494748231
AT1	chr6-82771068-82771628	-1.1580729997482886	1.4678144607722487e-4	0.03207941365535528	3.217685786799848	2.8870040991647556	3.141127642214229	1.484314180601628	2.259604013888894	2.3004867065736554
AT1	chr1-180274319-180275186	-0.6743867413148072	1.48319742825051e-4	0.03229163267488232	4.622257265356394	4.736313228755881	4.2478991284904675	3.631636470886429	3.874921278327206	4.345130012085545
AT1	chr8-84173852-84174267	-1.599436179287132	1.4885509837837577e-4	0.03229163267488232	2.552842256474154	2.0490738912840487	2.783155685616372	1.484314180601628	0.5102420968962446	1.3546298712807183
AT1	chr8-68191642-68192091	1.796221763474966	1.5356348603344123e-4	0.03319011256070376	1.116774290709449	0.557786616972967	0.6345899210423088	2.394662677975275	2.194821717518959	2.179962759561527
AT1	chr1-92450446-92451315	-0.6358108777484952	1.5700310583941646e-4	0.03380877174715552	4.622257265356394	4.511161500058784	4.890532349365958	4.134388638547845	4.012850233081583	3.925199820666155
AT1	chr18-4803283-4804507	0.5540026446870171	1.588466752321036e-4	0.03395824231042329	4.575058439005546	4.619457017339038	4.210621373179374	5.1407410817956	5.174675954004751	4.692189327543763
AT1	chr14-120319171-120320116	-0.5733292525369944	1.5885676420569525e-4	0.03395824231042329	4.8106255718850575	5.064741771269815	5.244151958884723	4.093382811073392	4.747757524410045	4.400120405730847
AT1	chr3-51231453-51231839	-0.8372571518630746	1.6174821960949408e-4	0.03445060625079014	3.9917516970298017	3.798587372315946	3.9641332408210546	2.80344019345295	3.234888772116461	3.330401873946245
AT1	chr2-72158667-72159038	-1.0233713369501092	1.6249188351488746e-4	0.03448360362765938	3.40926927682869	3.2879826283125912	3.4277005324988807	2.5237329050536785	2.0558175691469343	2.7866680485746196
AT1	chr19-20358593-20359176	-0.9375901978665498	1.6409500632856965e-4	0.03461679037817238	3.64082243939821	3.331091839736604	3.918623441728178	2.948459067778692	2.64627474589452	2.5149758097325643
AT1	chr8-83566383-83567211	-0.5476940758729405	1.643015045607444e-4	0.03461679037817238	5.291359621746564	4.783635216723375	5.168405904378654	4.776358871006901	4.43363756537561	4.400120405730847
AT1	chr6-118478953-118479813	-0.7249985221132549	1.6528681425221074e-4	0.03469956732752863	4.312686564721994	4.198428598889579	4.546055362047793	3.9399234274249673	3.5518226008930034	3.2124552822774084
AT1	chr6-31079525-31080032	-0.5835893821554573	1.6826795245533047e-4	0.03519925182576292	5.036492848901412	4.873862612841305	4.715303852579521	4.11403140886386	4.3014216221024855	4.647435158962139
AT1	chr5-92498172-92498653	-0.6114283519294299	1.7134108240924532e-4	0.03571455472909009	4.652886550018246	4.944967758622103	4.767577925360904	3.8193678955247425	4.331867822296461	4.426849052436483
AT1	chr8-68556854-68557489	2.0506618077264216	1.741915809124969e-4	0.03617996197591053	0.4603897334747865	0.557786616972967	0.6345899210423088	2.0101322297950026	2.0558175691469343	2.3004867065736554
AT1	chr14-74910289-74910858	-0.5698172980962423	1.7484554510431186e-4	0.03618746737756097	5.07092437969583	5.038971436213026	4.8426005678052	4.007699755614589	4.541781900616416	4.7983533769636555
AT1	chr11-65160981-65163134	0.37974178354688626	1.789561152252104e-4	0.03686722615965711	5.605073580240412	5.695916252568379	5.6720301246070886	6.012600203409357	6.098037172326792	5.949077829433722
AT1	chr13-5864268-5864519	-1.0861488219202386	1.79388777154652e-4	0.03686722615965711	3.3356598976096863	3.050697577312768	3.0596133531197593	2.2529004466686455	2.259604013888894	1.9037236334453471
AT1	chr1-91084720-91085407	0.8186693001779931	1.8164653151538776e-4	0.03720070155216536	3.4793045684211745	2.766551791504035	3.3612154948198634	4.11403140886386	4.0499521247179535	3.766838421060675
AT1	chr11-100402720-100403150	0.6058527858088261	1.8448526849724857e-4	0.03748347840407685	4.038897260116359	4.221523837563741	4.210621373179374	4.696462458912354	4.792229091797404	4.714056330749346
AT1	chr17-31385831-31386718	-1.1883313026507425	1.8468801514534097e-4	0.03748347840407685	2.735650801097901	2.766551791504035	3.610538407044676	1.9191956675351307	2.1269931331714336	1.561759041715323
AT1	chr19-37264485-37264987	-1.2124456293270305	1.8494716347022827e-4	0.03748347840407685	2.897878527143758	3.887912688375613	2.1571573620443925	2.6421981857392765	1.729754690075915	1.742849766886868
AT1	chr4-144983789-144984595	-0.7382737828572515	1.862850596509132e-4	0.03762444315128719	4.084550791370461	4.473177925052239	4.515811221465271	2.9937307568330556	3.8954513009458407	3.8872091284641246
AT1	chr6-127356307-127357011	-0.5278033531204926	1.884641614842034e-4	0.03772204625921915	5.126544807110625	5.064741771269815	5.0884614978439515	4.4907909625476075	4.475147421255682	4.838724015082975
AT1	chr5-73193569-73194032	-0.9648773932991488	1.8883281263950587e-4	0.03772204625921915	3.700684978484031	3.15034143165293	3.7207070781785903	2.460640713462844	2.950911137406489	2.179962759561527
AT1	chr1-93229127-93229965	-0.88840723287337	1.890445542356011e-4	0.03772204625921915	3.546096837689548	3.972028365634553	3.552129727120603	2.80344019345295	2.989618965389474	2.7866680485746196
AT1	chr13-60701497-60702410	-0.4825000160085432	1.8934442396043212e-4	0.03772204625921915	5.241848106271534	5.31071496080169	5.466008274888235	4.710089589868325	4.866900844748815	5.007593295190037
AT1	chr17-31789847-31791122	-0.6165309736073642	1.9033103653929532e-4	0.0377900660073885	4.876994209837215	4.511161500058784	4.6331600899800955	4.029602298192239	4.103875044597129	4.166339693895117
AT1	chr5-92219788-92220216	0.9037258443387663	1.9253364025885396e-4	0.03809824451770809	2.79177819963816	2.702331631627237	3.2182815308166037	4.007699755614589	3.5774604136916293	3.4910027125336076
AT1	chr4-150707079-150708972	-0.5437495768459781	1.9362063129227733e-4	0.03818433540758002	5.211304510278655	5.289014756581374	4.741677635921242	4.269372175872406	4.592958623843996	5.007593295190037
AT1	chr5-134651869-134652544	-0.6338919373775627	1.9539561639136317e-4	0.03840507397072122	4.850811983446558	4.670701423137105	4.4210777530313194	3.631636470886429	4.238531078771725	4.316828289355975
AT1	chr14-121879318-121879815	-0.8920274094779773	1.9642112320741257e-4	0.03847751848998183	3.671064175328555	3.798587372315946	3.610538407044676	2.460640713462844	3.0640517553871933	3.0152129796965212
AT1	chr7-105569019-105569567	-0.5708012721189824	1.9936874658976465e-4	0.03892475408418565	4.796977437172172	5.0519141437378465	4.913913994054756	4.0724343833553736	4.502171642703463	4.504186343125216
AT1	chr9-57817114-57817839	0.6074106656012765	2.041830967337253e-4	0.03952234098059602	4.192737878894959	4.33175975300876	3.7207070781785903	4.776358871006901	4.724996878235479	4.714056330749346
AT1	chr8-82936121-82936551	-1.047478548829553	2.0451878310943203e-4	0.03952234098059602	3.043694094182514	3.1976959996127494	3.7207070781785903	2.176428539567592	2.194821717518959	2.701664855920912
AT1	chr7-28586802-28588112	0.6322011130413285	2.0480696716300176e-4	0.03952234098059602	3.86667205590559	4.025498782777365	4.172354792322177	4.611880640509104	4.701871385552098	4.478865105606988
AT1	chr5-118140817-118141278	-0.7548954029476701	2.0512858803013707e-4	0.03952234098059602	4.15043152715497	4.174957619240188	4.133045494197146	3.34765734353173	3.266756184361873	3.766838421060675
AT1	chr5-99354566-99355444	-1.2150246349736933	2.0709782865287825e-4	0.0397079700177777	2.9967076019760746	2.766551791504035	2.8813134604546975	1.484314180601628	1.729754690075915	2.3004867065736554
AT1	chr9-21840086-21840478	1.255998373713664	2.074479072840261e-4	0.0397079700177777	1.908436187825144	1.7002641701150685	1.3344432132430704	2.90172060411484	2.828136820838902	2.701664855920912
AT1	chr5-105828858-105829709	-0.700431468360255	2.0872026064908816e-4	0.03982137819784492	4.876994209837215	4.102162771483825	4.4210777530313194	3.34765734353173	3.993935235233551	4.166339693895117
AT1	chr1-88704966-88705401	-0.6029862754851695	2.1059956236093975e-4	0.04004947261884729	4.542712264313935	4.8294541622846126	4.913913994054756	4.174261094090101	4.27031901704347	3.925199820666155
AT1	chr15-25932620-25934084	-0.7148497281243804	2.116276749580271e-4	0.04007714331290854	4.084550791370461	4.434167206809818	4.319683764871417	3.480810726861464	3.675684878212903	3.588925926377078
AT1	chr18-65075855-65076488	-0.8539370215587262	2.1238773349169696e-4	0.04007714331290854	3.9675882911581777	3.670173382419613	3.666674089909521	2.90172060411484	2.9111360697501367	3.2124552822774084
AT1	chr11-80078187-80078580	-0.712420071365808	2.1279778000263876e-4	0.04007714331290854	4.3691172281948605	4.352831046166258	4.172354792322177	3.34765734353173	3.5774604136916293	4.033514630591701
AT1	chr19-47918480-47920617	0.36203110471382194	2.2122809640967605e-4	0.04153132071444726	5.84944286107533	5.8145812277534645	5.644339290293239	6.2173123676798205	6.145946519718621	6.047090100000308
AT1	chr9-63006085-63006776	-1.123987779076736	2.243418676216238e-4	0.04198131587966054	2.897878527143758	2.94365753932788	3.4277005324988807	2.0101322297950026	1.901978256692796	2.3004867065736554
AT1	chr19-57314276-57315366	-0.4149627981460643	2.2610640128972788e-4	0.04215141494016195	5.581384404899484	5.7525097577670286	5.8881332477535375	5.247390243005754	5.399737162416894	5.26626183428654
AT1	chr9-31308701-31309205	-1.1285108782715148	2.2837219947259785e-4	0.04215141494016195	3.546096837689548	3.15034143165293	2.440855576560629	1.3514990891995529	2.1269931331714336	2.942980652287821
AT1	chr10-58322776-58323916	-0.2748345587013917	2.2842565942360536e-4	0.04215141494016195	7.255330821111514	7.247691055977314	7.555661699329783	7.073513504608414	7.150707379301128	6.928289435236857
AT1	chr8-70476444-70478039	-0.3214297067572078	2.2866252919990251e-4	0.04215141494016195	6.473094827897841	6.6242065805418475	6.614656149711189	6.375328998760021	6.179816775914432	6.1549420149215015
AT1	chr12-111320376-111321102	-0.4436246596467158	2.288491079521188e-4	0.04215141494016195	5.43926149299346	5.602239746566904	5.43401936114161	4.981306115089413	5.140683355443838	5.042579122259378
AT1	chr7-68050792-68051124	-0.9158779067500086	2.303551958780195e-4	0.04229581358296977	3.6099331793851968	3.999011280911267	3.4277005324988807	2.3255220939158128	2.693934238307719	3.588925926377078
AT1	chr4-149830162-149831268	-0.6949619708321754	2.346141682356195e-4	0.0429431908184272	4.17173977419562	4.310376135634202	4.6331600899800955	3.631636470886429	3.6026505663137995	3.84819090283672
AT1	chr5-136710571-136711288	-1.1355205754768185	2.363334958643461e-4	0.04312313246033171	2.897878527143758	3.2435454875811165	3.2182815308166037	1.3514990891995529	1.9809474910712856	2.866940328463481
AT1	chr7-96420854-96421608	-1.1646131599897134	2.3779159607579197e-4	0.04325443902283008	2.6163872861354185	2.94365753932788	3.491256181422872	2.0101322297950026	2.0558175691469343	1.561759041715323
AT1	chr6-118966858-118967128	1.532544009117247	2.466843383016101e-4	0.04462805622143497	0.9293225151620892	1.5623467982904282	0.6345899210423088	2.5237329050536785	2.259604013888894	2.5149758097325643
AT1	chr8-70625150-70625458	-1.0719267577681837	2.4686693668894e-4	0.04462805622143497	3.3729339997539713	3.1013796069761677	2.9732161229850456	1.6059263631295184	2.596986873362408	2.179962759561527
AT1	chr2-59828450-59829649	1.2264629822013435	2.542067140545539e-4	0.0458135250941641	2.0065686292803497	2.148826161916634	0.6345899210423088	3.121599218369462	2.438135426716341	3.330401873946245
AT1	chr4-98567150-98568027	-0.8808289113413984	2.5585045574258246e-4	0.04596832175998325	3.813437086056092	3.2435454875811165	4.210621373179374	2.948459067778692	2.7400695156823645	3.149657132420291
AT1	chr19-5447293-5448138	-0.6156021440910693	2.594682598159372e-4	0.04647576426281062	4.652886550018246	4.453804418967662	4.8426005678052	3.9399234274249673	4.138735545194845	3.998305581906491
AT1	chr7-105576172-105576817	-0.5424093782127584	2.621143979228627e-4	0.04680659913151803	4.863962490653808	5.077456347252183	4.890532349365958	4.458861068229907	4.461443079783306	4.287960236012912
AT1	chr2-60698032-60698654	0.5112101468865301	2.6515836558266303e-4	0.04698176577979696	4.45852419189684	4.703880285751845	4.6884389401639535	4.981306115089413	5.174675954004751	5.17460918729344
AT1	chr4-130047298-130048242	-0.6497972596754017	2.6529059151286755e-4	0.04698176577979696	4.441080571425492	4.434167206809818	4.715303852579521	3.6027064451224997	4.086123738392105	3.8872091284641246
AT1	chr10-24493407-24494353	-0.94664877528057	2.6550168123186494e-4	0.04698176577979696	3.700684978484031	3.56575749982523	2.9732161229850456	2.176428539567592	2.7400695156823645	2.942980652287821
AT1	chr8-89761105-89761486	1.4143942258939748	2.674015005835409e-4	0.04706247933178122	1.116774290709449	1.2392800086902351	1.803667786259581	2.8534171289765222	2.3810449802666236	2.3004867065736554
AT1	chr15-61532057-61532456	0.5919935918449551	2.679767272439192e-4	0.04706247933178122	4.192737878894959	4.102162771483825	4.092635057658163	4.723589207794122	4.69016812952201	4.735596837229035
AT1	chr17-13925825-13926729	-0.8369245407403453	2.6836830049878656e-4	0.04706247933178122	3.813437086056092	3.9445311510560352	3.491256181422872	2.948459067778692	2.950911137406489	3.149657132420291
AT1	chr4-129015269-129016143	0.45144997395453385	2.703957291652354e-4	0.04727647357810796	4.927974905371674	4.999431710757834	5.0677635103543395	5.549803796124371	5.310824618004546	5.446873857403147
AT1	chr7-138919024-138920040	-0.3956106809952271	2.7164292507385996e-4	0.04735318276019681	5.901389010386284	5.687647145787821	5.876278991109669	5.302402083588602	5.510356629513489	5.472757792809194
AT1	chr10-18065923-18066602	-1.2133750688290188	2.767322668453071e-4	0.04809721760730957	3.1333113174533147	2.6351190523748373	2.56420226448081	1.3514990891995529	1.9809474910712856	1.9037236334453471
AT1	chr14-76222909-76223533	-0.8716552628276967	2.783422764641127e-4	0.0482180735898779	3.700684978484031	3.858747805797773	3.491256181422872	2.6421981857392765	2.7400695156823645	3.385945802383465
AT1	chr7-34464598-34465476	1.3261590749159375	2.7955089213761844e-4	0.0482180735898779	1.803138403716132	1.4098377292601831	1.026544346347	2.6421981857392765	2.5459553987168677	2.866940328463481
AT1	chr1-160275298-160275748	-0.8117025803611101	2.8023366255418617e-4	0.0482180735898779	3.8925705818279472	4.310376135634202	3.3612154948198634	2.9937307568330556	3.0998759129897233	3.5407949797305394
AT1	chr1-184065995-184066476	-0.7537280973853299	2.807205336022052e-4	0.0482180735898779	4.15043152715497	3.9445311510560352	4.388065253021109	2.948459067778692	3.651748574168408	3.588925926377078
AT1	chr19-4487420-4488377	-0.8866156584353765	2.835738884760593e-4	0.04856575963689984	3.4793045684211745	3.767539469612097	3.552129727120603	2.8534171289765222	2.693934238307719	2.7866680485746196
AT1	chr9-76915125-76915754	-1.3501148885073433	2.8630765608813154e-4	0.04881826508149019	3.0891984484710133	2.0490738912840487	2.783155685616372	1.3514990891995529	0.8834863701496005	2.4117136718122967
AT1	chr19-6820625-6821170	1.2554711574745263	2.867152084277919e-4	0.04881826508149019	1.803138403716132	1.2392800086902351	1.9912121153603473	2.7516696701889605	2.693934238307719	2.942980652287821
AT1	chr10-21488264-21488980	-1.4543917689302932	2.912382395313755e-4	0.04944465555313544	2.3434617477942172	2.490501282049702	2.56420226448081	1.2052056875164705	1.3077994401955857	1.1126963125849365
AT2	chr8-71256253-71257202	-4.137389099350276	5.290430573987321e-38	5.876768994502336e-33	4.1167779872133545	4.188968162560269	4.241316222306509	0.3303129366494686	0.1558104124157546	0.3978069158654003
AT2	chr8-71558170-71559498	-2.0467477891040255	1.3496664509216726e-36	7.496249918386608e-32	5.453356859349328	5.30366313427939	5.4782002704908175	3.301844924983636	3.428572028593482	3.453148612568826
AT2	chr8-88045799-88046406	-7.509965281081242	3.9276324416401493e-31	1.3370945841630035e-26	3.2231354519536755	2.8042892349133415	3.3277269425928293	-1.7744856666838664	-2.2386611379860915	-2.2386611379860915
AT2	chr8-90349352-90350075	-2.4727602159262463	4.814758636921954e-31	1.3370945841630035e-26	4.306162880947634	4.626428392907744	4.654915556148207	1.8756837388550336	2.4684927810192465	1.819155217185372
AT2	chr8-84910342-84910793	2.3622037948820913	3.8794353243303565e-29	8.618786282651779e-25	2.127435414524543	1.826359312370218	2.195365661725706	4.338807667122884	4.43851874854583	4.248491987410821
AT2	chr8-84693371-84693794	-3.707700494133144	3.1083923952738727e-28	5.754825874070127e-24	3.2994140492134747	3.4928150592919573	3.545763420920862	0.3303129366494686	-0.5929952649399001	0.21357472374034683
AT2	chr8-83627321-83627945	3.2215305504523433	7.08348059657873e-27	1.1240775358710788e-22	0.6136450177815517	0.4416179173983096	0.5265014963346115	3.682251557322115	3.620690263289569	3.2525800989605407
AT2	chr8-83666271-83667013	1.5831540266988815	5.168227896712386e-26	6.874976589157813e-22	3.191457755644191	3.7490823157637942	3.404126163222693	4.998920137502066	5.042664015143106	5.074522422301573
AT2	chr8-88057707-88058244	-6.27342876595508	5.570140282709354e-26	6.874976589157813e-22	2.8698879916874667	2.5197163393843685	2.6044550390790846	-1.4238585773921653	-2.2386611379860915	-2.2386611379860915
AT2	chr8-71383915-71384225	-2.5859255940418953	1.0386900320565107e-25	1.1538080483093335e-21	3.710398465383965	3.793126282264566	3.862446964007712	1.3470624606681698	1.0116470663665085	1.6111287594422978
AT2	chr8-89017667-89018274	2.454922625073713	1.4268990889568652e-23	1.4409475590781406e-19	1.0966244872541349	1.4397710824584355	1.416289041771074	3.645641061881683	3.780766612049056	3.553597378013417
AT2	chr8-92228297-92228799	3.6646863003627144	2.1081724850763503e-23	1.9515177013311352e-19	-0.9543012484684498	-0.08725715064194169	0.04392620343133729	3.16626337918878	2.839667096224272	2.902534896728012
AT2	chr8-84083758-84084322	2.3033970311787466	6.491199847127499e-23	5.546630404757415e-19	1.7894266323444454	1.5465542790830922	1.1759809890607478	3.6175603140701025	3.9503247675825928	3.735672281068483
AT2	chr8-83624758-83625074	-8.390628914336132	1.2012656621272424e-22	9.531442396148603e-19	2.481876312935124	2.0606125080313675	2.012223792551558	-2.2386611379860937	-2.2386611379860915	-2.2386611379860915
AT2	chr8-71741396-71742370	1.5526307789412157	1.343613248625171e-22	9.95017269980199e-19	2.8897630087497483	3.337890899343591	3.047137798144623	4.715154656242906	4.650283170552602	4.490714104220182
AT2	chr8-88965172-88965880	5.087057680890381	2.0609210926830472e-22	1.430833110865693e-18	-2.2386611379860915	-1.6616071181664192	-0.6864076476526484	2.5059279444734335	2.5815283730029077	2.4393824289830244
AT2	chrX-106186631-106187381	1.113937607109743	1.1991470680049283e-21	7.83557963265832e-18	5.210276873053234	5.47906155091801	5.790774268893916	6.679488046731549	6.6669718192569984	6.439061113063062
AT2	chr8-85597452-85597810	-4.628195657433465	4.959146839911e-20	3.060427268987964e-16	1.949492474306422	2.293094269648446	2.43271628163245	-1.4238585773921653	-1.3499128595894334	-1.43507094545133
AT2	chr19-18586920-18587498	-1.7847029010582829	1.0848281525840468e-18	6.342419245973353e-15	3.743542592366888	3.877374680476173	3.79310807280439	2.2124891986078765	2.2396133386436765	1.3679693645748645
AT2	chr5-64040512-64041305	-1.7452033259050248	1.849610378020228e-18	1.0273013481081047e-14	3.775942343303392	3.897689893860738	3.79310807280439	1.8437183249480864	2.094784170535841	2.5602092852967786
AT2	chr8-91738136-91738895	-2.973528423303179	2.0411013684242197e-18	1.0796745871841316e-14	2.5583763352441022	2.438846777661498	2.8427095583291666	-0.0959999302684624	-0.09910133175959786	0.00232370974862111
AT2	chr8-85924957-85925346	4.645562302949296	2.6503402214076268e-18	1.3382170127937431e-14	-0.9543012484684498	-1.6616071181664192	-2.2386611379860915	2.025678437127015	2.183414053745538	2.056766757253574
AT2	chr8-90347798-90349057	-1.0312192739751185	1.534624658668028e-17	7.411770041687851e-14	5.1903822285376275	4.96646121068605	5.401069353717991	4.109360266627564	4.253014909348951	4.110198804232751
AT2	chr8-81854484-81855363	-2.286330991075766	6.887905447974146e-17	3.1880383369887997e-13	2.8698879916874667	3.060011507774815	2.9738294908495586	0.5039768958537403	0.6462819651933788	1.453657689250145
AT2	chr8-91629539-91629998	2.590521579887467	8.501242770737241e-17	3.7773742028072195e-13	0.0329554284807353	0.7404859131782289	0.04392620343133729	2.9125933877425556	2.6031103031360012	2.5210473622983325
AT2	chr8-92176091-92176860	-2.1989506331887267	1.6204625978766786e-16	6.805368678880333e-13	2.8698879916874667	3.1974603827209256	2.757907497331622	0.864093394316633	0.8036918500659646	1.0753496463816858
AT2	chr8-68556854-68557489	2.3054494855987087	1.6541230821076943e-16	6.805368678880333e-13	1.0966244872541349	0.647576536667242	0.22332497040383456	2.9125933877425556	2.875579842157069	2.902534896728012
AT2	chr8-69192875-69193815	-1.2457335812254415	1.9135918895733142e-16	7.591697423909732e-13	4.3354438817434	4.395931793980902	4.332112039119101	3.3367126185034617	2.9616351054723222	2.991177699639454
AT2	chr12-111712488-111713753	-0.8759217698231867	1.993614141805326e-16	7.63643585221245e-13	5.499359875151374	5.413556818871095	5.679900096008826	4.7239614088501805	4.613537809648554	4.616801069670197
AT2	chr8-85593350-85593943	-3.6221394862180185	6.728224971863539e-16	2.4913047151650588e-12	1.9868802405518409	2.35317351074658	1.556793282736552	-0.9063170810724724	-1.3499128595894334	-0.5443077984789829
AT2	chr8-81979289-81979727	-2.2310844246563115	5.4032318028685575e-15	1.936152252767897e-11	2.344607194924345	2.887906729381463	2.869904244631684	0.7989047573021918	0.56062984821069894	0.3978069158654003
AT2	chr5-64029413-64030919	-1.4218705820308617	5.778701026984179e-15	2.0059857693140112e-11	3.956402115801472	3.8039303384181062	3.545763420920862	2.4853572931095194	2.3712206370167	2.3075035646931945
AT2	chr8-71392891-71393211	-1.798174452104298	1.2425876032550258e-14	4.1827381434053946e-11	3.109079916619715	3.147438988270822	2.998681794110845	1.3007214881443174	1.4047541996810473	1.453657689250145
AT2	chr8-82326016-82326495	-5.032887539301869	1.4000473953184714e-14	4.5741607298282866e-11	1.5605978045348623	1.4397710824584355	1.4882509522867922	-2.2386611379860937	-1.3499128595894334	-2.2386611379860915
AT2	chr1-11343424-11343680	5.637258836019158	1.643340833917081e-14	5.104522318785767e-11	-1.6744489730863883	-2.2386611379860937	-2.2386611379860915	1.635450528214687	1.3029295185588228	1.2768684439069131
AT2	chr8-91925474-91926682	1.3297311326572854	1.6542837650791537e-14	5.104522318785767e-11	2.583000707961127	2.692454233013373	2.395771522507937	3.907694322967636	3.8088996083980144	3.9125339425990417
AT2	chr8-88409349-88409867	1.5747698442662146	1.766743984680404e-14	5.3041951905473865e-11	1.6093594134353637	1.986675175210728	2.2788971490586327	3.425772200526288	3.47613172422976	3.572874339084647
AT2	chr8-92083967-92084511	-2.5956266970062245	1.9847738353692516e-14	5.659738807116164e-11	2.1928905456710317	2.3823002328591536	2.503883212757149	0.4197564331316658	0.03397731950971298	-1.43507094545133
AT2	chr8-81582895-81583258	4.220356310169226	1.9870710502734927e-14	5.659738807116164e-11	-2.2386611379860915	-0.9309996713870076	-1.5212318271662888	1.558764433728542	1.8277747456038027	1.6838551766317107
AT2	chr8-71507503-71508158	-2.3959297678361033	2.932216332018339e-14	8.142984670239827e-11	2.344607194924345	2.2620896106611257	2.814992389846719	0.3303129366494686	0.56062984821069894	-0.5443077984789829
AT2	chr8-91261615-91261956	-2.8804923621561445	5.5852594683601254e-14	1.5132375061557265e-10	2.373125792241812	1.7833334266891971	2.012223792551558	-0.7037810279858322	0.03397731950971298	-0.922006419493952
AT2	chr19-18598631-18599513	-1.630866985452167	6.086936452998764e-14	1.6098932428772896e-10	4.091256374148107	3.7378579732281585	3.3277269425928293	1.7433393662969023	2.124936512995677	2.8080870347449625
AT2	chr8-92165184-92165802	-1.5717799140196835	6.306027307861475e-14	1.629052166137619e-10	3.269384818212645	3.4103790945223142	3.385402292732374	1.558764433728542	2.0325204224685356	1.942847288936446
AT2	chr8-68734345-68735906	1.2552128559309146	7.542610894724738e-14	1.9042178318607002e-10	2.654448212374103	2.5456959371412076	2.922802453753581	3.876438002801749	3.924842087745276	4.014749007506251
AT2	chr8-68837660-68838062	-2.965886918554049	8.80542885986479e-14	2.1736298978674676e-10	2.31551346572718	1.9087429362054251	1.556793282736552	-0.5262096558308749	-0.5929952649399001	-0.5443077984789829
AT2	chr8-70725928-70726404	-1.4199047661097413	9.354055210639069e-14	2.2588619890509123e-10	3.4937492971388746	3.60825802044192	3.5625289584262703	2.3092940955810253	2.154471550825245	1.942847288936446
AT2	chr8-71550772-71551109	-2.4055610559036693	9.608043306755048e-14	2.270830371583555e-10	2.1928905456710317	2.438846777661498	2.395771522507937	0.3303129366494686	-0.40893054362562864	0.5611544752114526
AT2	chr8-86900018-86900282	4.065875370000206	1.5828413212349182e-13	3.6630575518070496e-10	-1.6744489730863883	-1.250540176066778	-1.5212318271662888	1.708265305999447	1.354740014487014	1.5345406669315909
AT2	chr19-21817855-21818919	2.345311786573322	1.8751216553997421e-13	4.250900792791215e-10	0.40851023070540293	-0.08725715064194169	0.3828625373656807	2.187237851116194	2.6243741321518894	2.2607217323435327
AT2	chr8-68565515-68566113	1.3516175648426	2.2231595004986637e-13	4.93910453587786e-10	2.344607194924345	2.35317351074658	2.667807723388699	3.9829949570902223	3.790205364708994	3.2996224138983847
AT2	chr8-86902656-86903018	2.546495176666632	5.763472585518233e-13	1.2553408337590622e-9	0.2938549605191805	0.20128080850619776	-1.5212318271662888	2.377860029910816	2.0003509763236837	2.212371933825626
AT2	chr8-70054844-70055291	-2.1297694787074812	8.056273259149072e-13	1.720990389319339e-9	2.1605341610004283	2.3823002328591536	2.869904244631684	0.23495549751330624	0.6462819651933788	0.7078739383424717
AT2	chr8-85595433-85595910	-2.7673214433202538	8.357583264441192e-13	1.7516706071017374e-9	1.831138565020524	2.5456959371412076	1.4882509522867922	0.0229560262615617	-0.40893054362562864	-1.43507094545133
AT2	chr13-13528712-13529926	-0.8729303553831629	3.102506512713047e-12	6.382143165772285e-9	4.605599038024287	4.551477160122971	4.6470770264201136	3.645641061881683	3.8181566689985336	3.752677071169905
AT2	chr8-71780502-71780836	-7.1507196775519235	3.276629842244392e-12	6.617779504836978e-9	1.0966244872541349	0.91007747317711	1.1759809890607478	-2.2386611379860937	-2.2386611379860915	-2.2386611379860915
AT2	chr8-72032916-72033410	-5.4660973036394775	3.5818569533561106e-12	7.105060999101014e-9	0.7932100306451292	1.4397710824584355	1.2606099089185008	-2.2386611379860937	-2.2386611379860915	-1.43507094545133
AT2	chr8-69344841-69345224	-2.552262398777261	4.675328171209058e-12	9.11139437267396e-9	1.6093594134353637	2.1309446085886097	2.2377358760845514	0.0229560262615617	-0.09910133175959786	-1.43507094545133
AT2	chr8-90892042-90893066	-1.2170858977848762	4.85282093943282e-12	9.294239800258897e-9	3.6534078592197954	3.558086814708994	3.8072450211241873	2.6045989221555894	2.4684927810192465	2.2607217323435327
AT2	chr8-84736664-84736943	2.142983067365272	7.729109403930315e-12	1.4552078981640528e-8	0.2938549605191805	-0.08725715064194169	0.8874849512491276	2.161536646309743	2.665984054266376	2.0009311583705034
AT2	chr8-72121493-72122100	-7.031777688734199	2.6836773233203488e-11	4.9685154684399055e-8	0.7932100306451292	0.9879395657220266	1.0860766470361207	-2.2386611379860937	-2.2386611379860915	-2.2386611379860915
AT2	chr8-71645475-71646019	-1.4263341789157449	3.2673780789484234e-11	5.9500026089152096e-08	4.141855953809345	3.4658564140487766	3.0707688458594116	2.1087184812279514	2.266912792619175	2.5210473622983325
AT2	chr19-18831118-18831643	0.8445684927699303	4.276677284955246e-11	7.662357142656188e-8	3.664987507644158	3.5061077963379534	3.821244784869815	4.454445916183477	4.537114280333728	4.490714104220182
AT2	chr8-71751400-71751776	-3.4216152521197265	5.730487406951831e-11	1.0104122740102068e-7	1.227336436437035	1.199098947021818	1.556793282736552	-1.4238585773921653	-1.0513029310428972	-1.43507094545133
AT2	chr8-88369154-88370016	-0.9201403058827302	7.373600946805095e-11	1.2798151780842977e-7	4.082647844445633	4.205359495017986	4.398980801168924	3.241791435601068	3.275693769792225	3.4941711222555205
AT2	chr8-82402197-82403435	-0.8542321302720095	1.0614248029140496e-10	1.8139423289554058e-7	4.283805411168998	4.492592378996186	4.2823769098730375	3.5198024309873595	3.5667912020582473	3.4321914776701106
AT2	chr8-68494032-68494547	1.6507556871498248	1.1628954165503392e-10	1.9572410841918385e-7	1.0265413062144138	1.199098947021818	0.8874849512491276	2.6607166302989045	2.3961604076850422	2.8080870347449625
AT2	chr8-81638286-81638831	-1.254711783181914	1.2379651969421827e-10	2.052490865252664e-7	3.1425975854108823	3.367324660842134	3.347209376508455	2.1087184812279514	2.0003509763236837	2.110521668079689
AT2	chr8-68737924-68738336	2.93635630922807	2.264200118397291e-10	3.698737378704798e-7	-0.2857762674529833	-0.9309996713870076	-2.2386611379860915	1.558764433728542	1.3029295185588228	1.7530907187785498
AT2	chr8-91714694-91715162	2.011454106647634	3.185068392475179e-10	5.127636989004643e-7	-0.1176261688316948	0.4416179173983096	0.3828625373656807	2.0538928762305866	2.0325204224685356	2.110521668079689
AT2	chr8-91323553-91324025	-2.73909496161152	3.9020310698155157e-10	6.192133104690242e-7	1.6565266707323878	1.2631343460053606	1.416289041771074	-0.7037810279858322	-1.0513029310428972	-0.5443077984789829
AT2	chr8-90976913-90977414	-3.0267806191772477	3.959489806306687e-10	6.194816988084025e-7	1.403568688902006	1.2631343460053606	1.2606099089185008	-0.9063170810724724	-1.0513029310428972	-1.43507094545133
AT2	chr8-70630723-70631376	0.8131531518127042	4.3063072483795177e-10	6.643854556551973e-7	3.5572643165443343	3.5061077963379534	3.611687346198691	4.298105866295096	4.408189620336484	4.374680589010433
AT2	chr19-18578030-18579018	-1.7529550957675897	4.914458214776838e-10	7.478257011945967e-7	2.224537139759685	2.4663100686771533	2.1066988792919203	0.5835508114998467	0.8036918500659646	0.5611544752114526
AT2	chr8-83426953-83427859	1.1998838378701466	6.101488260649244e-10	9.15907595213108e-7	2.0233235195093737	2.1980067776279775	2.195365661725706	3.499430057292887	3.2209092422975605	3.0473847749453173
AT2	chr8-68522565-68522906	3.3776952212820026	7.475098576056127e-10	1.107141833498724e-6	-1.2698996454230318	-1.6616071181664192	-1.0442593625691388	1.3470624606681698	1.2491888567485194	0.7078739383424717
AT2	chr8-80992807-80993483	-3.133319665016059	8.421075416291293e-10	1.2297326984391594e-6	1.4578331274080278	0.9879395657220266	1.2606099089185008	-1.4238585773921653	-1.3499128595894334	-0.5443077984789829
AT2	chr8-72295322-72296253	1.6839255641308233	8.524204223852007e-10	1.2297326984391594e-6	0.7062194173187746	0.4416179173983096	1.3405483460421177	2.23730616628952	2.4684927810192465	2.5602092852967786
AT2	chr8-83406878-83407184	4.294683651545905	1.6238760869936184e-9	2.3126285560450274e-6	-1.6744489730863883	-1.6616071181664192	-2.2386611379860915	0.926463365436122	0.8763921856677902	1.0753496463816858
AT2	chr8-71553722-71553994	-2.996325651938034	1.7557110150216072e-9	2.468729704830952e-6	0.9528790220403356	1.6459755365432376	1.1759809890607478	-1.7744856666838664	-1.0513029310428972	-0.2452558757726432
AT2	chr8-85621211-85621577	-2.7694590491659357	1.8767883181145084e-9	2.605990959263924e-6	1.2885039137211	1.3832614728998565	1.416289041771074	-0.5262096558308749	-0.8040260202317255	-2.2386611379860915
AT2	chr8-88328604-88329254	1.2509942965542462	2.461798256066255e-9	3.3760979713408377e-6	1.7894266323444454	1.9087429362054251	1.8024057174362456	2.9580913727109093	2.893206446408882	3.3451791224777274
AT2	chr8-88324377-88325691	0.6558727495392316	2.569219986107868e-9	3.4804471184978087e-6	4.419881558227265	4.0865054400843706	4.4082854102138755	4.97329659561359	4.8394588178581035	5.087984169748117
AT2	chr8-71214188-71214452	3.5290371489723324	3.366144369741229e-9	4.505077289445361e-6	-1.6744489730863883	-1.250540176066778	-1.5212318271662888	1.2033197365484405	1.1933686312836145	0.3978069158654003
AT2	chr19-9087491-9088829	0.854118413874139	3.939329506572309e-9	5.209434994982997e-6	3.125936086975458	3.424449701927536	2.9738294908495586	4.040527783638907	4.008090252174658	4.08356568331781
AT2	chr7-98177663-98179284	-0.4812334013746936	6.03248375918076e-9	7.88360462848325e-6	6.172057819501525	6.170093684722296	6.239606024182103	5.707104965776837	5.7994756965841034	5.6012003954323415
AT2	chr8-88394375-88395093	-0.837512604729138	6.305139177929464e-9	8.141052774578373e-6	3.984400269159458	4.245541119257888	4.076007295082709	3.301844924983636	2.9946695897122124	3.6106723319826206
AT2	chr8-83580601-83580962	2.32488474916268	6.376057465033519e-9	8.141052774578373e-6	-0.4761425313573185	-0.9309996713870076	0.04392620343133729	1.597616949772401	1.499863510826422	1.453657689250145
AT2	chr8-68528562-68529148	2.7917922501676204	6.919631595736893e-9	8.734698142605016e-6	-0.4761425313573185	-1.250540176066778	-1.5212318271662888	1.252842450961933	1.1933686312836145	1.2768684439069131
AT2	chr8-84173852-84174267	-2.038234350755128	7.063957227553001e-9	8.816691693351348e-6	2.0233235195093737	1.3832614728998565	1.857789622728347	0.1328463447607434	-0.5929952649399001	0.3978069158654003
AT2	chr8-91106233-91106975	1.639734461425076	7.635960942033691e-9	9.424727214710316e-6	0.5147205355100697	0.8277722362055759	0.6571253843490049	2.1353692644311053	2.154471550825245	2.3075035646931945
AT2	chr8-84711346-84711696	-0.9521353204659612	8.863632491186268e-9	1.0800796349581062e-5	3.519491817530836	3.782240705810658	3.579101899884168	2.8170525018698926	2.514775091401136	2.775178537164297
AT2	chr8-83974551-83974816	-0.8673185683151737	8.945322544056766e-9	1.0800796349581062e-5	3.743542592366888	3.937481749353471	3.928605553272323	3.016605898018742	3.104674064559842	2.8717342152648277
AT2	chr8-89318030-89318392	1.9929400286666237	1.0566467333515928e-8	1.262102033127903e-5	0.0329554284807353	0.5482694324539459	-1.0442593625691388	1.9069562287113409	1.8639810500002671	1.5345406669315909
AT2	chr8-70627075-70627322	1.9621796710074728	1.1490073250336972e-8	1.3578210711353e-5	0.16929486726238205	-0.4483063659096005	0.3828625373656807	1.7433393662969023	1.9337766998529025	1.6111287594422978
AT2	chr8-89279822-89280356	2.1795757754161103	1.1806681144664092e-8	1.3805490122028646e-5	-0.4761425313573185	-0.2565165767471961	-0.16099156381837235	1.435504538287778	1.6317137695373949	1.6838551766317107
AT2	chr8-69404767-69405214	-1.785856637498994	1.3435948518827958e-8	1.5546931972051727e-5	1.702200544387486	2.4663100686771533	1.6848200036315388	0.7306305799682697	0.03397731950971298	0.21357472374034683
AT2	chr8-72145555-72146891	0.6684708298071174	1.37747069941719e-8	1.577459563952162e-5	3.888879277108373	3.825298710654845	4.121974380138777	4.590681359745244	4.639879647612811	4.559972891029128
AT2	chr8-91162424-91162796	3.1869865511528865	1.8599998626588765e-8	2.1083098443238365e-5	-1.6744489730863883	-0.9309996713870076	-1.5212318271662888	1.0988628345892535	0.9456040900339426	0.9629464385474048
AT2	chr8-84084525-84085092	1.772677321047544	2.0237028846549652e-8	2.2706968437992677e-5	0.5147205355100697	0.4416179173983096	-0.16099156381837235	1.8110285827327708	1.9337766998529025	2.110521668079689
AT2	chr8-88506652-88507675	0.4905120796304982	2.1997579429281407e-8	2.4435571157428664e-5	5.345950888992835	5.307464370417198	5.446938261904033	5.74003787965764	5.907500743747164	5.923746580905801
AT2	chr8-91783669-91784093	2.446912945994392	2.292122263234084e-8	2.5209486868003147e-5	-0.6955021224253328	-1.250540176066778	-0.16099156381837235	1.5188365731709907	1.2491888567485194	1.0753496463816858
AT2	chr8-82897339-82898382	-1.992722132577979	3.0812525696582846e-8	3.355635090150502e-5	1.4578331274080278	1.73898481941122	1.6222263356134907	-0.2256528933556224	0.03397731950971298	-0.2452558757726432
AT2	chr8-92284729-92285437	1.89241305230297	3.1222291177006596e-8	3.367248321180022e-5	-0.4761425313573185	0.20128080850619776	0.5265014963346115	1.9969011900445872	1.7133622559859465	1.453657689250145
AT2	chr8-71494640-71494854	-6.554878841042483	3.862707097478519e-8	4.125779735665446e-5	0.7062194173187746	0.32644827608098115	0.5265014963346115	-2.2386611379860937	-2.2386611379860915	-2.2386611379860915
AT2	chr8-91453046-91453345	1.51459679102871	4.2655395077534415e-8	4.512656429902624e-5	0.8752523028795689	1.0618137579685505	0.22332497040383456	2.2124891986078765	2.183414053745538	2.212371933825626
AT2	chr8-92064409-92065850	-0.7856175859065915	4.4186107687682975e-8	4.630495660632912e-5	3.918205439875401	4.023192746030162	3.889275549645435	3.217052167157647	3.192716558346093	3.0746879050675813
AT2	chr8-68533214-68534059	3.129682604640179	4.5227689208785386e-8	4.695352710635053e-5	-1.2698996454230318	-1.6616071181664192	-1.0442593625691388	0.986248351867994	1.0747986386436983	0.7078739383424717
AT2	chr8-72263878-72264195	2.167086964243003	5.07566773276439e-8	5.2205592477654325e-5	-0.9543012484684498	-0.08725715064194169	-0.16099156381837235	1.5188365731709907	1.6731155417667285	0.9629464385474048
AT2	chr8-72359825-72360689	2.604304098245474	5.6692450438635145e-8	5.777584836765971e-5	-2.2386611379860915	-0.6695591903798528	0.04392620343133729	0.864093394316633	1.8639810500002671	1.0753496463816858
AT2	chr8-90350264-90350494	-1.8234187551725864	6.192489875551786e-8	6.253457753144718e-5	1.6093594134353637	1.5465542790830922	2.0602345370667945	0.23495549751330624	0.1558104124157546	-0.2452558757726432
AT2	chr8-91650194-91650583	-1.86677695501882	8.500246628709837e-8	8.506602668981754e-5	1.4578331274080278	1.5465542790830922	2.012223792551558	0.3303129366494686	-0.24571461347022075	-0.2452558757726432
AT2	chr8-85590299-85590618	-2.112082566464568	8.731870216934382e-8	8.66037802953323e-5	1.2885039137211	1.73898481941122	1.1759809890607478	-0.2256528933556224	-0.09910133175959786	-1.43507094545133
AT2	chr8-71554484-71555030	-2.001821008724943	1.0375367853031217e-7	1.01993538691882e-4	0.9528790220403356	1.826359312370218	1.8024057174362456	-0.36811851132350026	-0.40893054362562864	0.3978069158654003
AT2	chr8-75199430-75199946	-1.8018221576121056	1.4794091326360662e-7	1.4415544270229136e-4	1.5101302770280978	1.7833334266891971	1.6848200036315388	-0.2256528933556224	0.46956985437254384	-0.2452558757726432
AT2	chr13-72198342-72199354	-0.5590572160216751	1.7709348519641645e-7	1.7106152709629155e-4	5.051712150552325	4.990305323963964	4.83129515752338	4.57129227582524	4.450474096624842	4.056431635127458
AT2	chr8-71561414-71561759	-0.9868294162180744	1.888070407318759e-7	1.8080390091050833e-4	3.440843875123839	2.927965612783058	3.1616026323528987	2.161536646309743	2.154471550825245	2.4807926573072767
AT2	chr8-81608959-81609480	0.9745010841774828	2.08073855897831e-7	1.9755100969828004e-4	2.2555044168249245	2.3234466082634295	2.0602345370667945	3.0865617738589717	3.302325141620143	3.1014839037116992
AT2	chr8-69939619-69940017	0.8351884652300136	2.129472861778827e-7	2.0046460500421816e-4	2.6774988099304577	2.9080752045011207	2.8965957829463425	3.7951996501799976	3.641698420201166	3.367429129658777
AT2	chr8-85977567-85978021	1.4294029694692754	2.405982098944487e-7	2.245913525185298e-4	0.6136450177815517	0.647576536667242	1.3405483460421177	1.9069562287113409	2.4918195229372455	2.110521668079689
AT2	chr8-84915126-84915799	0.6225549905082394	2.5303851180377396e-7	2.3423564172248853e-4	4.002768325423089	3.60825802044192	4.292462046500447	4.5417111319404135	4.6606122086951585	4.559972891029128
AT2	chr8-91833495-91833775	-2.0112764694053165	2.567522862745714e-7	2.3465370993899e-4	1.163460311406407	1.73898481941122	1.2606099089185008	-0.2256528933556224	0.03397731950971298	-1.43507094545133
AT2	chr8-88281566-88281848	-1.544823160440747	2.577149754017877e-7	2.3465370993899e-4	1.871678312542764	1.986675175210728	2.012223792551558	0.5039768958537403	0.03397731950971298	1.179624761667694
AT2	chr8-82473242-82473672	-2.250022180630918	2.616280134951245e-7	2.3627987498438144e-4	1.3471831475256348	0.91007747317711	1.416289041771074	-0.9063170810724724	-1.0513029310428972	0.21357472374034683
AT2	chr8-85926100-85926496	1.5934239910037482	2.6529541887110036e-7	2.376597662456326e-4	0.2938549605191805	0.5482694324539459	0.3828625373656807	1.8110285827327708	2.0325204224685356	1.6111287594422978
AT2	chr8-72420813-72422072	-0.42179150557645134	2.810995078606556e-7	2.4980301305348163e-4	6.031526003783082	6.176343335959126	6.056443342176565	5.729143558785301	5.672531050794493	5.582300695041337
AT2	chr8-70682137-70683021	0.730752960885749	2.921563045961883e-7	2.575682443131618e-4	3.20738354666085	3.367324660842134	3.09401905161365	3.844489482923763	3.983616274045064	4.070062450053239
AT2	chr8-72265315-72265949	1.925706821275177	3.047168925389607e-7	2.665265084559478e-4	-0.1176261688316948	-0.6695591903798528	0.22332497040383456	1.435504538287778	1.3029295185588228	1.819155217185372
AT2	chr10-69104185-69105138	-0.7959750529431365	3.357909676699256e-7	2.8946708686549e-4	4.108320848634043	3.825298710654845	3.720267611193865	2.6235484024784927	3.4525478483746586	3.2525800989605407
AT2	chr4-149816587-149817184	-0.7528109487816815	3.361563354036964e-7	2.8946708686549e-4	4.433486245181962	4.352437445001821	4.453929046845354	3.072839340612189	3.863571426152364	4.08356568331781
AT2	chr8-72272359-72272845	0.7615656309789987	3.8992428386797955e-7	3.331843017300521e-4	3.0035849951930897	3.1303722103604787	3.307977808426877	4.040527783638907	3.983616274045064	3.4321914776701106
AT2	chr8-81068525-81069012	2.332669270134083	4.380019788328832e-7	3.7140896041750507e-4	-0.9543012484684498	-0.9309996713870076	-0.39991168057539767	1.0988628345892535	1.3029295185588228	0.7078739383424717
AT2	chr8-91384372-91384858	0.696623916291094	4.549298825514102e-7	3.802028430421612e-4	3.3288309551680557	3.229869715953549	3.4588824511650804	4.082220075654772	3.933386423950381	4.04267080468466
AT2	chr8-82936121-82936551	-2.331989839456042	4.552179732687039e-7	3.802028430421612e-4	1.0265413062144138	0.91007747317711	1.3405483460421177	-0.7037810279858322	-0.8040260202317255	-0.922006419493952
AT2	chr19-17334748-17335633	-2.774451060427775	4.695909605590859e-7	3.892803930730218e-4	1.0265413062144138	0.647576536667242	1.0860766470361207	-1.7744856666838664	-0.5929952649399001	-1.43507094545133
AT2	chr8-72306917-72307364	1.950363933232258	5.010004521366674e-7	4.122417275903513e-4	-0.4761425313573185	0.32644827608098115	-1.0442593625691388	1.1520364664229117	1.6317137695373949	1.5345406669315909
AT2	chr4-132507195-132507686	-0.6097500839688134	6.575182087123865e-7	5.370521704293973e-4	4.406147356085191	4.269123653741786	4.361150399046795	3.673185662472855	3.863571426152364	3.6655749905053425
AT2	chr8-71700534-71702442	-1.2269248494212015	8.289244343249306e-7	6.72112503197929e-4	2.4554475129176523	2.620940406293466	2.15171333624618	0.5835508114998467	1.7525166161553336	1.3679693645748645
AT2	chr8-71310389-71310777	1.2654966256931268	8.570105697262753e-7	6.898500370790134e-4	0.7062194173187746	0.9879395657220266	1.744810495376838	2.585397228153989	2.266912792619175	2.0009311583705034
AT2	chr8-70625150-70625458	-0.935190978132944	9.434684081381532e-7	7.539805840374854e-4	3.057296510982562	3.060011507774815	3.2879545706851196	1.9069562287113409	2.559618679613761	2.110521668079689
AT2	chr8-71552306-71552506	-2.3165551865545164	1.1140993084248636e-6	8.839820962697081e-4	1.2885039137211	1.199098947021818	0.5265014963346115	-1.1420038460117914	-1.3499128595894334	0.21357472374034683
AT2	chr19-17356280-17356874	-1.963704962189368	1.1600744515772314e-6	9.139329808833588e-4	1.3471831475256348	1.1320887241873945	1.1759809890607478	-0.2256528933556224	-0.5929952649399001	-0.5443077984789829
AT2	chr1-181449749-181450671	-0.91101619583235	1.3753729714850624e-6	0.00107591940698221	3.0920244714412135	3.1974603827209256	2.948541559027555	2.0815660998528163	2.154471550825245	2.4807926573072767
AT2	chr8-84072371-84073559	0.7868176700262486	1.413180690505562e-6	0.00109776468981419	2.7875312060100317	3.0048933738645975	2.538192077846867	3.5792483337024374	3.7423816829202514	3.2762929879892284
AT2	chr8-91038660-91039096	-0.9978025298873472	1.4464510318509784e-6	0.0011158063886882	2.8085653332760714	2.7605899405062693	2.869904244631684	2.0815660998528163	1.7525166161553336	1.5345406669315909
AT2	chr7-73372335-73372753	0.5981750308894165	1.567200805412415e-6	0.00120061632460432	3.5572643165443343	3.856769309074271	3.6592257586420662	4.298105866295096	4.27334934730927	4.295665634557708
AT2	chr8-85364575-85365599	1.6064950245365015	1.5932360683083588e-6	0.00121220165873902	-0.2857762674529833	0.4416179173983096	0.3828625373656807	1.7433393662969023	1.589088676339148	1.453657689250145
AT2	chr8-71527046-71527482	-1.7034393686079576	1.930040797589316e-6	0.00145846749604499	1.746472704780233	1.1320887241873945	1.416289041771074	-0.0959999302684624	0.1558104124157546	-0.2452558757726432
AT2	chr12-20815241-20816162	-0.8281449777553581	2.5031489978332767e-6	0.00187876554139401	3.0217119307922995	3.825298710654845	3.366432217554274	2.8496075591624	2.4447826649365214	2.5210473622983325
AT2	chr8-71224624-71224895	-2.3957515356048287	2.591530984702879e-6	0.00193204722398489	0.9528790220403356	0.7404859131782289	0.9901952043249508	-1.1420038460117914	-0.8040260202317255	-0.922006419493952
AT2	chr8-91391824-91392870	0.8713775798588699	3.100277184339009e-6	0.00229592060311953	2.373125792241812	2.3234466082634295	2.0602345370667945	3.2045216071239917	2.910620288663558	3.2525800989605407
AT2	chr8-84668112-84668422	-1.038167682955125	3.332390072613106e-6	0.00245146944659656	2.428525513443922	2.8042892349133415	2.6364791019977383	1.252842450961933	1.7133622559859465	2.056766757253574
AT2	chr17-84790139-84791133	-0.38656291860450215	3.429066640093179e-6	0.00250599348408862	6.049307382402278	5.869424877943753	6.100160109346189	5.680206419051875	5.6648550624415686	5.473680182560393
AT2	chr8-90378980-90379578	-1.0487728047675815	3.5643673388428215e-6	0.00258784717059266	2.31551346572718	2.5962924031028627	2.728495050945804	1.435504538287778	1.7906363549157562	1.2768684439069131
AT2	chr8-85488675-85488973	-1.3899495172270115	3.819838604234264e-6	0.00275531903684516	1.949492474306422	2.2304039754959835	1.0860766470361207	0.5039768958537403	0.56062984821069894	0.8410400524815311
AT2	chr8-40609646-40610539	-1.4053839252089413	4.176565922272436e-6	0.00299319659576638	1.831138565020524	1.5971211725493597	2.0602345370667945	0.1328463447607434	0.3723728050201362	1.2768684439069131
AT2	chr8-84601166-84601982	-1.3373880336458452	4.218082928387593e-6	0.0030035724739364	1.702200544387486	1.9087429362054251	1.9625601583963737	0.5835508114998467	0.8036918500659646	0.3978069158654003
AT2	chr8-92157984-92158797	-0.5386333825518099	4.293571544440055e-6	0.00303785227943334	4.493167921392791	4.33764297315244	4.4806377796605315	3.892150808150697	3.999978303063018	3.7694837615315815
AT2	chr8-83566383-83567211	-0.4759702177412635	4.606088150576076e-6	0.00323834234196482	4.8933679947467175	4.872079682481509	4.925030391555821	4.595488187045249	4.339132532359697	4.248491987410821
AT2	chr17-64789107-64789578	-0.7717827370170094	4.725617142921992e-6	0.00329145708252735	3.3998513931608345	3.3526828419793433	3.366432217554274	2.4000098229861604	2.821369824384759	2.6354813870949663
AT2	chr3-54815335-54815659	1.670532156695759	4.740897645943816e-6	0.00329145708252735	0.16929486726238205	-0.4483063659096005	0.04392620343133729	1.3470624606681698	1.545165763044317	1.179624761667694
AT2	chr1-151685858-151686330	-0.7902743176507689	5.209323926052652e-6	0.00358755579105301	3.5066779731908073	3.3526828419793433	3.404126163222693	2.1087184812279514	2.9616351054723222	2.8717342152648277
AT2	chr8-89015506-89015828	1.6253528218773494	5.233793746149252e-6	0.00358755579105301	-0.6955021224253328	-0.2565165767471961	0.9901952043249508	1.5188365731709907	1.4047541996810473	1.7530907187785498
AT2	chrX-9199670-9200327	-1.536379886562256	5.264276207355232e-6	0.00358755579105301	1.3471831475256348	1.6932295765642	1.4882509522867922	0.0229560262615617	0.26815131141383625	0.21357472374034683
AT2	chr8-72412461-72412826	2.00878912920373	5.333355006450685e-6	0.00361246996452171	-0.2857762674529833	-0.9309996713870076	-0.6864076476526484	1.0988628345892535	0.9456040900339426	1.0753496463816858
AT2	chr9-50667712-50667991	1.7373865365280772	5.417843718574316e-6	0.00364553663996819	-0.2857762674529833	0.4416179173983096	-1.0442593625691388	1.7433393662969023	1.1933686312836145	0.8410400524815311
AT2	chr8-86903115-86903835	0.9761986047778806	5.447810036051602e-6	0.00364553663996819	1.831138565020524	1.9087429362054251	1.416289041771074	2.642252208953328	2.8577352124893243	2.4807926573072767
AT2	chr8-71406629-71407030	-0.796939349683184	5.535492979567439e-6	0.0036820309380197	3.1753541969521173	3.2458053877394324	3.4408602866297255	2.2617034463918566	2.745767911041514	2.4807926573072767
AT2	chr3-121635361-121635969	-0.557707867087418	5.6862866071322315e-6	0.00375982009035755	4.222434097027354	4.367081741995918	4.426716511447513	3.5792483337024374	3.967066547675116	3.80252093713836
AT2	chr19-23051523-23051960	1.370564874677615	5.8543380030691415e-6	0.00384803212068005	0.7062194173187746	0.7404859131782289	0.04392620343133729	2.0815660998528163	1.6317137695373949	1.5345406669315909
AT2	chr8-83667823-83669012	0.5532083500998626	6.60603932506894e-6	0.00431658039027431	3.699179025705299	3.6920664049229375	4.064282977617851	4.475458843885544	4.211465466275487	4.374680589010433
AT2	chr6-97059867-97060754	-0.7669036618484717	7.873931762958804e-6	0.00511497053815644	3.31419747813344	3.1974603827209256	3.6747300565238863	2.377860029910816	2.910620288663558	2.598336192424421
AT2	chr9-88350177-88350989	-0.8783001229377473	8.200636635706339e-6	0.00529622860118701	2.7225237138398835	2.966942177857194	2.948541559027555	2.025678437127015	2.124936512995677	1.882326467713294
AT2	chr8-83272295-83272833	3.668705234267616	8.42432869314626e-6	0.00540924684520674	-2.2386611379860915	-1.6616071181664192	-1.5212318271662888	0.4197564331316658	0.3723728050201362	0.3978069158654003
AT2	chr1-73935301-73936046	-0.49945461263245966	8.853704079752093e-6	0.00565227592121322	4.518920725511377	4.551477160122971	4.5495342438434925	4.026358237900862	4.146807668071258	3.9125339425990417
AT2	chr8-68529509-68529918	3.2829951946317077	9.08438317310429e-6	0.00576640306295968	-0.9543012484684498	-2.2386611379860937	-2.2386611379860915	0.5039768958537403	0.56062984821069894	0.3978069158654003
AT2	chr8-90795118-90795910	-0.8678033616134533	9.203541227728965e-6	0.00580884642158986	2.8698879916874667	2.9080752045011207	2.922802453753581	2.161536646309743	2.154471550825245	1.6838551766317107
AT2	chr15-81839548-81840114	-0.43172299610715553	9.465194911625648e-6	0.00594023868004582	5.206319831272666	5.205223610030926	5.135751498507329	4.556577519346304	4.802623845309382	4.954722927753525
AT2	chr8-75194610-75195012	-1.6747750690105774	9.678519628058274e-6	0.00603999435867189	1.227336436437035	1.2631343460053606	1.2606099089185008	-0.36811851132350026	0.1558104124157546	-0.5443077984789829
AT2	chr8-88502043-88502595	1.4049499513679875	1.0053748714763258e-5	0.00623910932112875	0.5147205355100697	0.20128080850619776	0.3828625373656807	1.635450528214687	1.499863510826422	1.819155217185372
AT2	chr8-68392320-68393276	1.0527840388262584	1.0777910867761376e-5	0.00665134818290853	1.0966244872541349	2.024117445784419	0.8874849512491276	2.526209407982592	2.514775091401136	2.212371933825626
AT2	chr8-91678371-91678823	2.5890196217946477	1.1936154493888628e-5	0.00731880141116887	-1.6744489730863883	-1.6616071181664192	-0.39991168057539767	0.4197564331316658	0.6462819651933788	1.179624761667694
AT2	chr8-91849569-91850042	1.6587091697583358	1.1991230492809291e-5	0.00731880141116887	0.0329554284807353	0.06421326136353306	-0.6864076476526484	1.0988628345892535	1.135301398228322	1.819155217185372
AT2	chr8-85591338-85591885	-2.2885748949030615	1.2240190214006231e-5	0.00739571357649224	0.8752523028795689	0.91007747317711	0.5265014963346115	-1.4238585773921653	-0.8040260202317255	-0.5443077984789829
AT2	chr8-70374337-70375687	0.48137226628443613	1.2252051782328206e-5	0.00739571357649224	4.182707513784002	4.041567372402343	4.155513368736638	4.633376904656118	4.553834994563225	4.626058552920851
AT2	chr8-88619583-88620080	0.9623961651849252	1.2316979300622642e-5	0.00739571357649224	2.224537139759685	1.2631343460053606	1.6848200036315388	2.5059279444734335	2.6453291011423863	3.0746879050675813
AT2	chr8-88383271-88383477	1.412276264160083	1.2772207037892554e-5	0.00762782298059257	0.7932100306451292	-0.08725715064194169	0.22332497040383456	1.435504538287778	1.589088676339148	2.0009311583705034
AT2	chr8-91899859-91900072	-1.902192195146784	1.3116662347418744e-5	0.00776960125361693	0.9528790220403356	1.0618137579685505	0.9901952043249508	-0.7037810279858322	-0.5929952649399001	-0.2452558757726432
AT2	chr4-43394162-43395035	-0.3690610445733062	1.3149492142631935e-5	0.00776960125361693	5.701237180236498	5.685946779289565	5.780062521560508	5.362590471880784	5.369835598149919	5.316735291353577
AT2	chr8-68584856-68585194	2.403050516483193	1.4258846579898164e-5	0.00838050505097792	-1.2698996454230318	-0.6695591903798528	-1.5212318271662888	0.7306305799682697	0.8036918500659646	0.5611544752114526
AT2	chr8-92146159-92146548	-1.6248789300096438	1.4599627716014147e-5	0.00853563392409473	1.5605978045348623	1.2631343460053606	0.7768980696276252	0.0229560262615617	-0.24571461347022075	-0.2452558757726432
AT2	chr8-85603218-85603666	-1.3888193612136768	1.4877140313555317e-5	0.00865234229031761	1.911109959408616	1.3832614728998565	1.556793282736552	0.1328463447607434	0.8763921856677902	-0.2452558757726432
AT2	chr13-43807216-43807871	-0.6264951419467402	1.5642718397958943e-5	0.00905020879062746	3.7865825581882984	3.995184415574447	3.579101899884168	3.044996585730545	3.302325141620143	3.2525800989605407
AT2	chr9-48775533-48775978	-0.8052065283165957	1.6037371676917954e-5	0.00923046299475169	3.109079916619715	3.367324660842134	2.7867322687083314	2.1087184812279514	2.320009200681431	2.7070201733163683
AT2	chr8-71552657-71553160	-1.5998170272257322	1.696178205383743e-5	0.00971219399941455	1.163460311406407	1.6459755365432376	0.9901952043249508	-0.5262096558308749	-0.09910133175959786	0.5611544752114526
AT2	chr8-88382714-88383016	1.2401972475691436	1.760450587451453e-5	0.01002851962081383	0.8752523028795689	0.32644827608098115	0.8874849512491276	1.8756837388550336	1.9337766998529025	1.6111287594422978
AT2	chr8-88575107-88575604	-0.8006434019572992	1.8163050997687307e-5	0.01029390915293928	3.20738354666085	2.966942177857194	2.8965957829463425	2.0815660998528163	2.4684927810192465	2.212371933825626
AT2	chr8-71602069-71603479	-0.3637445306059807	1.9147098329973244e-5	0.01078439633057965	5.83025758944106	5.892384672397605	6.150929495001843	5.689228439973081	5.633736063426516	5.394635042716411
AT2	chr13-104036448-104037401	-0.40064360779733377	1.922265759346409e-5	0.01078439633057965	5.202351906211381	5.205223610030926	5.324503708318759	4.7883522867749555	4.816547403699853	4.954722927753525
AT2	chr2-146682033-146682407	0.9410105015743694	1.9607522155804543e-5	0.0109450371036846	1.6565266707323878	1.7833334266891971	1.556793282736552	2.5059279444734335	2.3961604076850422	2.902534896728012
AT2	chr8-81767330-81768591	0.525837669381753	2.0025685153580337e-5	0.01112256591957582	3.710398465383965	3.825298710654845	3.611687346198691	4.344529593108427	4.2044227143928605	4.136349158554631
AT2	chr8-83706411-83706907	2.7193289949801533	2.0400701552225043e-5	0.01127448323644684	-2.2386611379860915	-1.6616071181664192	-0.39991168057539767	0.5039768958537403	0.7271326825900664	0.5611544752114526
AT2	chr19-21587166-21587936	1.4943451377155412	2.109864495718632e-5	0.01160247909791647	-0.1176261688316948	0.647576536667242	-0.39991168057539767	1.1520364664229117	1.8277747456038027	1.2768684439069131
AT2	chr10-97312993-97313355	0.7601005048708585	2.1970494677910696e-5	0.01202240620840568	2.507829659292326	2.2304039754959835	2.4687385283050696	3.072839340612189	3.2209092422975605	3.127791266889411
AT2	chr14-76951382-76951815	-0.523823739579255	2.2082307731625453e-5	0.01202435779290269	4.07398763933475	4.33764297315244	4.312423252507127	3.7868184355405057	3.692918187844604	3.6655749905053425
AT2	chr8-69399182-69400032	-0.6304811941393093	2.239632961739586e-5	0.01213586089214236	3.7865825581882984	3.760220005289283	3.611687346198691	2.9279193659182225	3.058552402070077	3.4321914776701106
AT2	chr15-74487222-74488057	-0.49397756510561575	2.31234921471661e-5	0.01246906251545462	4.419881558227265	4.545051845386897	4.8654753880052954	4.244028851889661	4.218474004763201	3.70104932752617
AT2	chr19-23066626-23067119	0.7967588326179604	2.473687580867706e-5	0.01321375583767395	2.0588688569090623	2.1980067776279775	2.503883212757149	2.9430842436936095	3.192716558346093	2.840261585793565
AT2	chr8-91312950-91313875	-0.3589242754814416	2.4742410758047423e-5	0.01321375583767395	5.9463103497634044	6.054970181607913	6.290811449584062	5.8016523225868895	5.858991003038869	5.468543133327036
AT2	chr12-79103631-79104325	-0.4602843103365196	2.546128618877891e-5	0.01353261269716807	4.675962751536131	4.798358270171861	4.7457991354556635	4.019220933245841	4.508808429591579	4.307221910802324
AT2	chr17-31912186-31912829	-0.502280979654951	2.580621482406088e-5	0.0136506274347674	4.56908695416903	4.4724176336394	4.4082854102138755	3.7002142062307386	3.991820484252997	4.363654254363786
AT2	chr10-18213359-18214405	-1.2864016437337202	2.602644536835168e-5	0.01370187502773748	1.5101302770280978	1.494150419763178	2.2788971490586327	0.5835508114998467	0.9456040900339426	-0.2452558757726432
AT2	chr8-81985189-81985500	-1.3764757088584767	2.6265836462165164e-5	0.01376267882889949	1.227336436437035	1.7833334266891971	1.6222263356134907	0.3303129366494686	-0.09910133175959786	0.8410400524815311
AT2	chr15-21837201-21837497	2.044257928605261	2.667164235661549e-5	0.01390969975539867	-0.6955021224253328	-0.6695591903798528	-1.0442593625691388	0.5835508114998467	0.9456040900339426	1.0753496463816858
AT2	chr5-109556671-109558153	0.38414569350747657	2.789058031141188e-5	0.01447742678846993	5.069247960541206	4.937318137453791	5.013045210070171	5.325459652428777	5.5305160777053155	5.276149088137755
AT2	chr17-6771466-6772260	-0.53756967568045	3.2877178589662844e-5	0.01697107023861394	4.108320848634043	4.172388455960938	4.004188130727226	3.4040173990954483	3.73262372456396	3.572874339084647
AT2	chr16-13296699-13297539	-0.75872136696557	3.300010957158712e-5	0.01697107023861394	2.985227400051136	3.023501045140614	3.1394246952985823	2.4000098229861604	2.266912792619175	2.212371933825626
AT2	chr8-70476444-70478039	-0.31155041614653545	3.4281906205054504e-5	0.01754901837316161	6.524861153699455	6.422289238363591	6.575254584553191	6.154187932638862	6.259747126319925	6.168306776865962
AT2	chr1-165184908-165185809	-0.356260223953423	3.466016747020251e-5	0.01766126322519498	5.6053300643545585	5.68302358161272	5.698981007268478	5.232858383548648	5.4254080793570925	5.240428368468989
AT2	chr8-69176285-69177285	-0.7349235267149141	3.5797775144906815e-5	0.0181576450064917	3.0035849951930897	3.2925827324636656	3.1394246952985823	2.526209407982592	2.4918195229372455	2.1623454076264976
AT2	chr13-99124792-99125633	-0.6950821975914276	3.790576636438381e-5	0.01913948293206748	3.2994140492134747	3.3961699037437834	3.2879545706851196	2.4853572931095194	2.944829808096781	2.396748372502409
AT2	chr8-81609738-81610076	1.002388338285279	3.833743065092189e-5	0.01926984981446315	1.163460311406407	1.5465542790830922	1.0860766470361207	2.2856949981120604	2.094784170535841	2.352815941696176
AT2	chr2-27934101-27934827	-0.3912708453600397	3.901120034556952e-5	0.01952018544138243	5.124810567869557	5.180563898749696	5.072779759469189	4.688407171302365	4.816547403699853	4.706806653091917
AT2	chr8-83587536-83588043	-1.2241820479460794	3.919096861026403e-5	0.01952219895127336	1.6565266707323878	1.6459755365432376	1.857789622728347	0.864093394316633	0.26815131141383625	0.5611544752114526
AT2	chr16-19667439-19667874	1.3723044407975846	4.0337171829081214e-5	0.01998330947685592	0.40851023070540293	0.20128080850619776	0.22332497040383456	1.558764433728542	1.0747986386436983	1.942847288936446
AT2	chr11-68199765-68200245	1.0429162325615209	4.047644223051755e-5	0.01998330947685592	0.9528790220403356	1.324447858281039	1.0860766470361207	2.1087184812279514	2.063988167335906	2.1623454076264976
AT2	chr8-71521593-71522081	-0.6215478536366074	4.26933657591379e-5	0.02089317913310441	4.020905460835201	3.3961699037437834	3.7644116802705905	3.370757462040477	3.0428449313280677	2.840261585793565
AT2	chrX-56651658-56652301	-0.6452376856360365	4.269556694736999e-5	0.02089317913310441	3.5447830457841656	3.558086814708994	3.3277269425928293	2.881444179108959	2.944829808096781	2.67169415818433
AT2	chr10-110716813-110717301	-1.1711122252414248	4.4625357102461785e-5	0.02165577178731353	1.6093594134353637	1.826359312370218	1.9625601583963737	0.6589641942964478	0.9456040900339426	0.3978069158654003
AT2	chr8-70138961-70139976	-0.33640458139040225	4.4643840545311155e-5	0.02165577178731353	5.827684056787086	5.832967134891394	5.883760896137898	5.535133967591612	5.563916599194293	5.405427993447484
AT2	chr5-64006096-64006971	-1.4794690057187898	4.574993843947775e-5	0.02209582787683698	1.0966244872541349	1.2631343460053606	1.416289041771074	0.1328463447607434	-0.09910133175959786	-0.2452558757726432
AT2	chr2-153198251-153199005	1.183974591098062	5.007475142758932e-5	0.02407988576983075	0.5147205355100697	1.0618137579685505	0.3828625373656807	1.9969011900445872	1.6317137695373949	1.6111287594422978
AT2	chr14-76947111-76947612	-0.4428488287789014	5.2886958145617014e-5	0.02532259470555851	4.550478440713208	4.776584067927209	4.7962854394988135	4.303991186396013	4.426463500268286	3.927587006954684
AT2	chr8-91897353-91897681	-1.3882895311366	5.3967971624795405e-5	0.02564767775640018	1.871678312542764	0.8277722362055759	1.556793282736552	0.23495549751330624	-0.24571461347022075	0.8410400524815311
AT2	chr8-70317166-70317510	0.9414749727470716	5.402767835760326e-5	0.02564767775640018	1.403568688902006	1.5465542790830922	1.416289041771074	2.161536646309743	2.6031103031360012	2.212371933825626
AT2	chr12-15849699-15850996	-0.3871065543004236	5.519489486898328e-5	0.02609027449672881	5.069247960541206	5.201142818180494	5.22796710893554	4.920642430593375	4.75521686443139	4.579165414792297
AT2	chr8-91543950-91544396	1.8401376085329633	5.595080400655723e-5	0.0263355218705949	-0.6955021224253328	-0.4483063659096005	-0.6864076476526484	0.7306305799682697	1.1933686312836145	0.5611544752114526
AT2	chr4-133107457-133109610	-0.37312199259776246	5.668898816878618e-5	0.02657039186815728	5.210276873053234	5.26508954195764	5.24364576616975	4.8338102482111545	4.961443712674346	4.783273804331181
AT2	chr8-72382293-72382812	1.0831754820083932	5.8000423792670255e-5	0.02707084485782012	1.0966244872541349	1.0618137579685505	0.5265014963346115	1.9969011900445872	1.9337766998529025	1.882326467713294
AT2	chr12-116549951-116550693	-0.7196335159061406	5.86605110799217e-5	0.027264374695778	3.057296510982562	2.966942177857194	3.307977808426877	2.42182468455895	2.3961604076850422	2.396748372502409
AT2	chr8-90391334-90392295	-1.125196755816637	5.984890729764204e-5	0.02758803342030711	1.7894266323444454	1.6932295765642	2.0602345370667945	1.0436541278250873	0.6462819651933788	0.5611544752114526
AT2	chr1-180919638-180920078	-0.7953967975240133	5.9853587446270045e-5	0.02758803342030711	3.0747649833331345	2.4663100686771533	2.948541559027555	1.9969011900445872	2.183414053745538	2.056766757253574
AT2	chr6-119030227-119030663	1.788871081839662	6.13002948339971e-5	0.0281381018638219	-0.2857762674529833	-0.4483063659096005	-1.0442593625691388	1.252842450961933	0.3723728050201362	1.0753496463816858
AT2	chr6-5509206-5510233	0.4466498945513821	6.301670263162661e-5	0.02880693159847316	4.002768325423089	4.059710913733334	4.23086581718791	4.566404013945886	4.444508806520844	4.6074837991664745
AT2	chr12-51878877-51879277	-1.2472833066040905	6.343070157643767e-5	0.02887734681645666	1.702200544387486	1.4397710824584355	1.6222263356134907	0.7306305799682697	0.03397731950971298	0.5611544752114526
AT2	chr5-63936643-63937225	-0.7375148345811747	6.371395420547622e-5	0.02888790683676291	2.9287100216746196	3.367324660842134	2.7867322687083314	2.4000098229861604	2.3458421388658683	2.2607217323435327
AT2	chr8-91397356-91398014	-1.0192654220352144	6.519025483143963e-5	0.02943711007089759	2.344607194924345	1.826359312370218	2.012223792551558	0.986248351867994	1.1933686312836145	1.2768684439069131
AT2	chr19-16412566-16413092	-1.2132435326977913	6.56162246621442e-5	0.02950950236495936	1.4578331274080278	1.4397710824584355	2.195365661725706	0.5039768958537403	0.8763921856677902	0.21357472374034683
AT2	chr4-53197781-53198250	-1.0763395898003754	6.607074041424956e-5	0.02959409700579066	1.7894266323444454	1.8681390984724848	2.195365661725706	0.7306305799682697	0.9456040900339426	1.2768684439069131
AT2	chr7-112634522-112635190	-0.4184525749565894	6.753603526744768e-5	0.03012893737194333	4.715477269922847	4.872079682481509	5.013045210070171	4.23789323552006	4.6241323307314035	4.4805428841624675
AT2	chr12-102360775-102362276	-0.4357670639308503	6.860133203059703e-5	0.03048176706381923	4.759349978979454	4.803750856684189	4.685850605281421	4.16862095092299	4.618844795358983	4.04267080468466
AT2	chr5-64070037-64070560	-0.6861414035563661	7.073471004294922e-5	0.03130447727370888	3.0747649833331345	3.277158193258664	3.247054590285858	2.4000098229861604	2.6453291011423863	2.5602092852967786
AT2	chr8-71634316-71634678	-0.7927843587494754	7.20494154030779e-5	0.03175978258420675	2.481876312935124	3.1303722103604787	2.869904244631684	2.23730616628952	2.124936512995677	1.6838551766317107
AT2	chr9-88327021-88328034	-0.6661991528847315	7.308450998748126e-5	0.03208872182979992	3.0920244714412135	3.424449701927536	3.4226101380067697	2.5059279444734335	2.706427437798611	2.840261585793565
AT2	chr13-55450426-55451007	-0.6437294071308374	7.375211467679824e-5	0.03214491583285191	3.4542532247364366	3.337890899343591	3.9668917553955	2.7147329651528302	3.2890709049276	2.7415018251371785
AT2	chr7-49232337-49232574	1.9704882043411696	7.379125102290395e-5	0.03214491583285191	-0.2857762674529833	-1.250540176066778	-1.0442593625691388	0.986248351867994	0.7271326825900664	0.3978069158654003
AT2	chr8-70347869-70348220	-0.9415787696660892	7.641535872963407e-5	0.0331579972412654	2.4010915562798325	2.2304039754959835	2.012223792551558	1.435504538287778	1.354740014487014	1.179624761667694
AT2	chr3-89383465-89384907	-0.44090343481070066	7.690748657488043e-5	0.03324169000465931	4.575236833556556	4.410143318596623	4.506861025734809	4.102622934128732	4.032155968211045	4.04267080468466
AT2	chr8-70709992-70711486	0.601907313467347	8.042201928947615e-5	0.03451519137902085	3.413645376482201	2.7605899405062693	3.2879545706851196	3.5792483337024374	3.662405047243894	4.136349158554631
AT2	chr8-88499674-88500144	0.9617216391522374	8.047527134814868e-5	0.03451519137902085	1.0265413062144138	1.5971211725493597	1.3405483460421177	1.967538223947502	2.320009200681431	2.5210473622983325
AT2	chr8-71779362-71779992	-1.4932775419635484	8.125552810929612e-5	0.03460756289621604	1.2885039137211	1.2631343460053606	0.9901952043249508	0.5039768958537403	-0.5929952649399001	-0.922006419493952
AT2	chr18-14458679-14459801	-0.7895108041517255	8.131373761882904e-5	0.03460756289621604	2.8085653332760714	3.060011507774815	2.43271628163245	2.2124891986078765	2.063988167335906	1.6838551766317107
AT2	chr12-105526308-105527331	-0.8229952899069628	8.429809012604288e-5	0.0357407814712642	2.583000707961127	2.9080752045011207	2.357855756079578	1.8756837388550336	1.7525166161553336	2.0009311583705034
AT2	chr19-18743939-18744348	-0.6174434043242915	8.904585767941726e-5	0.03761019394905973	3.3288309551680557	3.5958778397758744	3.511636279926847	2.9580913727109093	2.927826444012148	2.6354813870949663
AT2	chr14-101984322-101985320	-0.5753191109132842	8.95599233720631e-5	0.03768403396946547	3.721531327445434	3.583390501004657	3.7644116802705905	3.002198255958489	3.302325141620143	3.0195549468638267
AT2	chr8-88010422-88010942	-2.3302580310600978	9.744835573794968e-5	0.04084851207712704	0.40851023070540293	0.4416179173983096	0.7768980696276252	-1.4238585773921653	-1.0513029310428972	-0.922006419493952
AT2	chr5-64092600-64093725	-0.597299690123933	9.861451976543844e-5	0.04118194247783534	3.3433174917930404	3.6327041552403343	3.778831224721463	2.9279193659182225	3.0740906965934824	2.991177699639454
AT2	chr8-83418896-83419855	0.6284414823351135	9.982235420519064e-5	0.04153021188080596	2.607211827805576	3.0956207558345294	2.728495050945804	3.425772200526288	3.5667912020582473	3.2762929879892284
AT2	chr4-149813349-149814098	-0.6949563130236939	1.0093420427708698e-4	0.04183609781235691	3.057296510982562	3.077925994451055	3.385402292732374	2.2124891986078765	2.4918195229372455	2.8717342152648277
AT2	chr18-7645837-7646723	-0.6759283102447564	1.044645843386666e-4	0.04313843651335353	3.2994140492134747	3.229869715953549	2.922802453753581	2.443314593064563	2.4918195229372455	2.67169415818433
AT2	chr19-21819473-21819941	2.5294972662200417	1.0658244127826632e-4	0.04384999009079132	-0.9543012484684498	-1.6616071181664192	-1.5212318271662888	0.4197564331316658	0.3723728050201362	0.5611544752114526
AT2	chr8-83664958-83665267	1.437629214436771	1.0721486430775966e-4	0.04394741244243124	0.2938549605191805	-0.9309996713870076	0.3828625373656807	1.0988628345892535	1.3029295185588228	1.3679693645748645
AT2	chr15-39666573-39667422	-0.40780522283960774	1.0770305977571236e-4	0.04398521687156417	4.801927789560374	4.76557247677406	4.541099981056589	4.303991186396013	4.300023633145549	4.341345499785393
AT2	chr11-89807722-89808681	-0.4876104769977449	1.0852585960870284e-4	0.04401167883094822	4.518920725511377	4.237593826322252	4.040544572749792	3.5198024309873595	3.933386423950381	4.0287774545523405
AT2	chr9-48744819-48746162	-0.3523500956489605	1.0856026574435162e-4	0.04401167883094822	5.345950888992835	5.388653525198402	5.264289061979278	4.873928385223416	5.089288257053515	4.998150032702739
AT2	chr2-64059106-64060211	-1.0861416728444195	1.14690191588004e-4	0.04632774746243727	1.949492474306422	1.826359312370218	1.556793282736552	0.7306305799682697	1.0747986386436983	0.3978069158654003
AT2	chr3-131564363-131565265	-0.29774028449554635	1.2081485148601264e-4	0.0485637953455823	6.5152972356579255	6.3795940667015705	6.686507369085402	6.280446948403796	6.31637320987568	6.046038943399312
AT2	chr12-98255434-98255992	-0.4748176915781909	1.2110018014211264e-4	0.0485637953455823	4.125185838477112	4.1971871076463225	4.209735130152476	3.836390568785585	3.620690263289569	3.6106723319826206
AT2	chr2-141299141-141299721	-1.2246123275377585	1.2238238032587212e-4	0.04880531333516159	1.403568688902006	1.73898481941122	1.416289041771074	-0.0959999302684624	0.8036918500659646	0.5611544752114526
AT2	chr15-80989525-80990466	-0.3759012560327488	1.2273770529021397e-4	0.04880531333516159	5.051712150552325	5.013761752902954	5.24364576616975	4.57129227582524	4.730916107724355	4.9250278591622
AT2	chr3-52618213-52618538	-1.1137676680359572	1.2302051379459722e-4	0.04880531333516159	1.911109959408616	1.5971211725493597	1.556793282736552	0.7306305799682697	0.7271326825900664	0.5611544752114526
AT2	chr8-91873259-91873636	-0.8994283050988646	1.234974679330041e-4	0.04882017519715977	2.1928905456710317	2.1309446085886097	2.667807723388699	1.5188365731709907	1.6731155417667285	0.9629464385474048
AT2	chr19-21601849-21602049	-1.528637091847834	1.2468458988391034e-4	0.04911467481586671	0.9528790220403356	1.2631343460053606	0.8874849512491276	-0.0959999302684624	-0.8040260202317255	0.21357472374034683
AT2	chr5-117147611-117147872	1.323173408006275	1.2522789853700768e-4	0.04915438393352094	0.0329554284807353	-0.08725715064194169	0.7768980696276252	1.7433393662969023	1.354740014487014	0.7078739383424717
AT2	chr14-79294167-79294621	-0.7330782806818743	1.2603860769866084e-4	0.04929840372883923	3.269384818212645	3.060011507774815	2.395771522507937	2.187237851116194	2.320009200681431	2.352815941696176
AT2	chr1-75024459-75025244	-0.998257621065144	1.272408098901076e-4	0.04959400310534324	2.0588688569090623	2.164865322373749	1.857789622728347	1.2033197365484405	0.56062984821069894	1.6111287594422978
BCells	chrX-106186631-106187381	1.619283371919959	3.9716492837542174e-30	9.132013198136074e-26	5.610816050197933	5.457635245507159	5.813102480976842	7.300745966443465	7.200097220773144	7.000869073065667
BCells	chr5-64029413-64030919	-2.182914363291122	5.65139180805394e-15	6.497122592129213e-11	5.251736458520442	5.634624118704856	5.529551440636427	3.3161986753341854	3.671856029168207	3.684374616981659
BCells	chr8-90842947-90843596	-3.306059571208098	1.6569307105507878e-13	1.2699269275898084e-9	4.28555767081608	4.887803556796038	4.707470880497419	2.067134932447744	2.276516896885482	0.9127301896735456
BCells	chr7-98164755-98165868	-1.1521787622724564	1.2851952605730792e-11	7.387623656589202e-8	6.23452380183755	6.676089171458688	6.205154891000033	5.212513382285207	5.470685757631492	4.873626069639431
BCells	chr8-83736695-83737122	-2.8749000539100495	1.9190047286661395e-11	8.82473514524411e-8	4.132937013502539	4.840450193579989	4.660552703222607	2.067134932447744	2.276516896885482	2.8815321465941772
BCells	chr8-72042494-72042959	-3.8928220863017913	2.8996195385963255e-10	1.111182534182422e-6	4.211264592071527	4.518152769932446	3.6725150214026328	1.2984165070537874	1.9476961636337335	0.9127301896735456
BCells	chr8-69832163-69833065	-0.8550548249082343	1.7414300552886207e-9	5.720100180178751e-6	6.682366525942313	6.64885981998696	6.9140460905903796	6.004428541779002	5.622989335929964	6.247040824451139
BCells	chr8-72110731-72111293	1.333269222031953	2.5734067114564653e-8	7.396292564564812e-5	4.665351082652517	3.932266533452032	4.008527257693774	5.515173288384468	5.438195979197806	5.427371293905398
BCells	chr17-84790139-84791133	-0.7587933317037817	4.4695646289479556e-8	1.1418744390377814e-4	6.838593945777933	6.877190522569191	6.590246255366388	6.198267922446083	5.83748706991558	5.679848007000256
BCells	chr19-21724366-21724856	2.916516990206477	1.061565912540209e-7	2.4408585027037023e-4	1.941229025670188	1.92392618776516	1.8297009003492928	4.262440064037188	3.671856029168207	3.963418728518938
BCells	chr8-87662701-87663799	-2.0877462938171214	4.038224448504768e-7	8.440990431315467e-4	4.211264592071527	4.456671923894804	4.280875280524821	2.8228220967602544	2.276516896885482	2.209754055808716
BCells	chr17-84116195-84117071	-0.62053294438574	6.126854816428932e-7	0.00117395643995125	7.001753416532964	7.153907354407424	6.9140460905903796	6.080202606435647	6.652936381558243	6.8716427621317715
BCells	chr8-88650069-88650740	1.8808981308813588	7.426563816859135e-7	0.00131353062954647	2.5355673937214736	2.7360529240432316	3.099416466649127	4.46447265261431	4.561163246478003	3.684374616981659
BCells	chr12-111712488-111713753	-0.8005260400363465	1.497032865136107e-6	0.00238486586319737	6.011891486697769	6.219870531177867	6.431624022530228	5.361678614545242	5.502459945477134	5.755059289566858
BCells	chr8-86910868-86911596	-1.81827244676268	1.5558208127673889e-6	0.00238486586319737	3.9622396852881905	4.887803556796038	4.280875280524821	2.9359186658549237	2.276516896885482	3.684374616981659
BCells	chr8-69654154-69655089	0.8807487597433441	4.5810878941058965e-6	0.00658330962182355	4.919796338107804	5.0630536174799525	5.0725840604291434	6.030131314976183	5.593787803866639	5.826543138923476
BCells	chr8-87656397-87657201	-1.7480129593345928	9.502714273285202e-6	0.01285270054621451	4.28555767081608	3.73922538762653	4.660552703222607	2.418055585294004	2.7697809119547694	3.963418728518938
BCells	chr14-74935151-74935541	1.646897784397883	1.0855573684725992e-5	0.01380853781833145	2.5355673937214736	2.929491772139606	3.233694032344582	4.537977625425351	4.1442428635334325	3.963418728518938
BCells	chr8-84979620-84980533	-0.4977449499906601	1.1410525749067002e-5	0.01380853781833145	7.187601087230192	7.0640027473049605	7.282710955661509	6.643418960359939	6.813540443337341	6.572235139225209
BCells	chr8-68793536-68794396	-0.7443836552678539	1.2249148507691954e-5	0.01408223358186805	5.9674448852520525	6.163264291927317	6.237484863282377	5.515173288384468	5.263772473532088	5.3323368009700856
BCells	chr8-70768245-70769277	0.6017039163065447	1.7090635702347358e-5	0.01871261841447965	6.137562311681266	6.021847655909207	6.049973039429474	6.4475143054477	6.838651850952888	6.905050613426445
BCells	chr5-64040512-64041305	-0.8869844968231916	2.2161351854767236e-5	0.02288744643661703	5.8252467030071235	5.393461134693031	5.678282009642184	4.914314183361803	4.620282716524516	4.731880410577956
BCells	chr16-5146397-5147605	-1.6892757261584488	2.2894414301839337e-5	0.02288744643661703	4.132937013502539	3.932266533452032	4.509883664922207	2.8228220967602544	2.964866405705931	2.209754055808716
Ciliated	chrX-106186631-106187381	1.0467375415338458	1.0155652003922959e-32	5.061475402235164e-28	5.780309218997368	5.847680996852056	5.575526971874716	6.90223952409452	6.761695892192305	6.693713946601036
Ciliated	chr8-83666271-83667013	1.97825971505574	3.6050406004476635e-30	8.983580924285555e-26	3.0074272765502914	3.600091096772604	3.727658796730656	5.2126696651415125	5.272932741582592	5.549041789166954
Ciliated	chr8-71256253-71257202	-3.4969159820829323	1.9432077791928e-25	3.2282510835729987e-21	4.442291641221503	4.092565889955164	4.331669143794634	0.8920847071348798	1.126989264000756	1.7669264007294476
Ciliated	chr8-70671014-70671430	2.433974803898556	3.7452669701581935e-18	4.666509013142856e-14	1.9751263934908063	2.344345101257699	1.65321808555383	4.614804426155722	4.0374047565103	3.969198069850598
Ciliated	chr8-83624758-83625074	-6.98563887280148	2.7237039861441343e-12	2.3149790544557324e-8	2.9446372817062603	2.9814103139235764	2.7695371158632316	-0.2355211452455127	-0.2355211452455127	-0.23552114524551016
Ciliated	chr8-72121493-72122100	-6.983879014490374	2.786948840613655e-12	2.3149790544557324e-8	2.9446372817062603	3.1626625304170024	2.4439543089445666	-0.2355211452455127	-0.2355211452455127	-0.23552114524551016
Ciliated	chr8-91572410-91573023	1.2398487009834571	2.3025767959526912e-11	1.6394017847640885e-7	3.793200589115027	3.641419813188791	3.3912779407225284	4.70106787196415	4.979396731341051	4.749490850968443
Ciliated	chr19-17800621-17801245	-2.5484538586582053	1.4293374940659309e-10	8.904593920843991e-7	3.0675980789737496	3.681597487926207	3.3912779407225284	1.517191880037633	1.126989264000756	1.2520038325935685
Ciliated	chr8-71741396-71742370	1.3216469996787037	2.0916090313007003e-10	1.1582633612332845e-6	3.0675980789737496	3.681597487926207	2.951826027664755	4.35584052240126	4.783577787784608	4.41146715994351
Ciliated	chr8-91397356-91398014	-4.076791446229048	3.927224000171078e-9	1.9572891694452632e-5	2.8102118283305435	3.0443920531725577	2.560838280709502	-0.2355211452455127	-0.2355211452455127	0.9037628236317676
Ciliated	chr8-91329433-91330519	0.9047738637818358	5.4544269289960214e-9	2.4267083486861345e-5	4.372447808531119	4.179309462337578	4.264319480567784	5.068666786531994	4.917030966518719	5.451374379920198
Ciliated	chr8-71558170-71559498	-1.0527911165142714	5.842914220637174e-9	2.4267083486861345e-5	4.530449300341775	5.009610011289131	4.982552323937839	4.039996727407814	3.684953192278567	3.767537638978517
Ciliated	chr8-84592037-84592969	-1.1151688415429482	1.0346758274409856e-8	3.866876976517726e-5	4.854598566354028	4.7697785266770705	4.193671094175172	3.69232805815879	3.781460755886727	3.252877162252491
Ciliated	chr8-81624577-81625008	-3.593689629937245	1.0862231921035368e-8	3.866876976517726e-5	2.661961924219942	2.7740697599590156	3.1882200922513895	-0.2355211452455127	-0.2355211452455127	1.2520038325935685
Ciliated	chr8-91515007-91515583	-1.426610377341144	3.029027151839019e-8	1.0064245614700324e-4	4.2990499029670515	4.15097051519635	3.45307378810566	2.885864001943672	2.140266925954543	3.08934350693177
Ciliated	chr13-13528712-13529926	-1.7631853672010396	6.051890908624307e-8	1.8851261937182927e-4	3.43042824923714	3.72068650260169	3.569250122031583	1.9518904385293383	1.9867945568882035	2.1456261248744988
Ciliated	chr8-83418896-83419855	1.8520258013943005	7.82530325279961e-8	2.294148757742822e-4	1.5381460705692238	1.8752524772832493	2.022804973332375	3.513161610312255	2.9941260170968818	3.655046393171961
Ciliated	chr8-71383915-71384225	-1.2220235721808206	9.070203305256533e-8	2.511388125170447e-4	4.247957753979135	4.20710245284598	4.3960144396005285	2.674687971860403	2.911233624331884	3.655046393171961
Ciliated	chr8-71602069-71603479	-0.5588687238947505	1.1204916064455677e-7	2.939167430191613e-4	5.989179172164242	6.053060030185083	6.161185217586724	5.430333632659617	5.663236124502693	5.399943840184932
Ciliated	chr12-111712488-111713753	-0.603433702186291	1.4192328748936254e-7	3.5366573625911696e-4	5.734644760711013	5.98244487321171	5.782256187602847	5.1527051444363305	5.321892572790184	5.253095412088059
Ciliated	chrX-166238692-166239537	-1.2764234345073924	1.8977674698476161e-7	4.503944425225492e-4	4.053380184452533	4.234370125704501	4.04106334992919	2.885864001943672	2.911233624331884	3.0000553632188116
Ciliated	chr8-91629539-91629998	1.58095300309104	5.119235258696609e-7	0.00115971620935536	2.0956202929082672	2.5318475803774128	1.425540570571872	3.7474250546154506	3.684953192278567	3.0000553632188116
Ciliated	chr8-91332719-91333310	-1.7217574892407956	5.873574937467081e-7	0.00127275261438444	3.2343756352192656	3.3236637954147916	3.676764299140229	2.285487829252933	0.7983762304510349	2.3032322585512035
Ciliated	chr8-68827922-68828283	-2.6372394505604264	9.307831123255322e-7	0.001932887480633	2.496714720399501	3.0443920531725577	2.951826027664755	0.4357534113581928	0.7983762304510349	1.2520038325935685
Ciliated	chr16-92275270-92276156	-0.7262716943938163	1.395698954272172e-6	0.00278240960727883	5.133258792460133	5.255683454227167	5.083693990585187	4.491125196139943	4.529414315211575	4.340494065637556
Ciliated	chr8-69832163-69833065	-0.76036318613719	1.971186083529972e-6	0.00377853627757885	5.161143176391624	4.75102008643118	5.159793391917544	4.206544730563473	4.4137268313203055	4.227024811890108
Ciliated	chr8-84083758-84084322	1.145093141115685	2.207841915486074e-6	0.00391555812774337	3.1808970274312607	3.0443920531725577	2.560838280709502	4.3199398593613285	4.113535566112356	3.595330841866873
Ciliated	chr8-92165184-92165802	-3.000099577395288	2.2487996819228394e-6	0.00391555812774337	2.8789896527154557	2.617187541268365	2.4439543089445666	0.4357534113581928	0.7983762304510349	0.4437750518901958
Ciliated	chr17-27759962-27760680	-1.335802473987262	2.2783600333987016e-6	0.00391555812774337	3.682112646646435	4.031696748418045	3.45307378810566	2.4272114399111646	2.7296282967423116	2.4453039573376496
Ciliated	chr8-92104147-92105086	1.108223246057954	3.6291624239168374e-6	0.00599396889559571	2.737990290584115	3.0443920531725577	3.326716240405295	3.7474250546154506	3.95703162940757	4.41146715994351
Ciliated	chr10-120914805-120915695	-1.0565185408174056	3.728265730922917e-6	0.00599396889559571	4.247957753979135	4.092565889955164	4.264319480567784	3.153999919089441	3.349351849342471	3.08934350693177
Ciliated	chr8-72420813-72422072	-0.41038652300963385	4.8158171927825265e-6	0.00750048478347151	6.428358926220814	6.434378175084186	6.468506709359447	6.082790953144546	6.1252817258773655	5.87203062047776
Ciliated	chr19-25383373-25383898	-1.2445720886644889	5.4829959302389625e-6	0.00828081921718726	3.720100354399254	4.122063731711038	3.3912779407225284	2.4272114399111646	2.140266925954543	3.252877162252491
Ciliated	chr8-83177942-83178996	-1.6665943073799283	5.9873249133337355e-6	0.00877653783398941	3.3357296628623314	3.0443920531725577	3.1882200922513895	1.7508519799336468	1.9867945568882035	1.5323172886845973
Ciliated	chr8-71616460-71616881	-1.6637536985544708	6.224206040409755e-6	0.00886309156708519	3.475544145756094	3.3236637954147916	2.4439543089445666	1.238233401552062	1.8150308541793896	2.1456261248744988
Ciliated	chr17-84790139-84791133	-0.4014124666800587	8.835959766824463e-6	0.01216134962313767	6.456761573128215	6.3496354178821335	6.45346672784175	6.104056253612044	6.088026998032204	5.846644461211905
Ciliated	chr8-71700534-71702442	-0.9331327878303052	9.028470395796344e-6	0.01216134962313767	4.323933093099204	4.4819697719908085	4.264319480567784	3.4481286715910673	3.581524081891138	3.3997467137061927
Ciliated	chr8-70630723-70631376	1.084420116588604	9.344847938277458e-6	0.0122562599051529	2.661961924219942	3.5137027393779308	2.4439543089445666	3.800495053149779	4.150145589197289	3.969198069850598
Ciliated	chr8-84084525-84085092	1.447352257732063	1.0252266022689562e-5	0.01310160734114936	1.5381460705692238	2.4411403368312787	2.1772559092498054	3.38002526403912	2.911233624331884	3.7123881482865224
Ciliated	chr8-75223642-75224171	-1.54244915290928	1.4003386932266865e-5	0.0174478700329312	3.2343756352192656	3.218350029416857	3.2591294514346565	1.9518904385293383	1.6200182831440757	2.1456261248744988
Ciliated	chr8-83363207-83363794	2.237389138051024	1.5081417352061666e-5	0.01833275022949759	0.9082705807632632	1.3848390034034836	0.8219262672114781	2.784136432007571	2.7296282967423116	2.904874487068948
Ciliated	chr8-70846811-70847273	-1.3919710164757737	1.665003358496303e-5	0.01975764342478505	3.2859425224018626	3.4218101167276895	3.569250122031583	2.784136432007571	1.8150308541793896	1.7669264007294476
Ciliated	chr1-43163127-43164370	-0.6261743317189111	1.8182763475559235e-5	0.02107466857810224	4.921340010447584	5.382976315504178	5.24959836540219	4.554289750730609	4.711916956001402	4.445685930666798
Ciliated	chr15-66789599-66790559	-1.2028251723118886	3.200644249809993e-5	0.03608893795198452	3.643097569095432	3.72068650260169	3.512331060022475	2.5562496558232244	2.823286618026831	2.1456261248744988
Ciliated	chr2-167924734-167925748	0.6142487663464756	3.258496775295057e-5	0.03608893795198452	4.572586995643969	4.548659689513022	4.516686922304976	5.307383828199361	5.133617383507105	4.9771066151503165
Ciliated	chr8-72160579-72161734	-0.2712156408894436	3.856261979843543e-5	0.0415060258495931	7.262958558928828	7.158565352121066	7.376420320146789	6.9732969940923315	7.097856665566453	6.874149756479762
Ciliated	chr4-140433735-140434932	1.089510196745599	3.9141700574467304e-5	0.0415060258495931	3.12535947862772	2.7740697599590156	2.1772559092498054	3.5753890437228906	3.871915340301825	3.871888510555423
Ciliated	chr14-70341013-70341850	-0.781357722175127	4.0878756899441e-5	0.042299896144378533	4.820033121638979	4.41204700619957	4.364200493108173	3.153999919089441	3.915101106422438	4.187127931249986
Ciliated	chr17-31492333-31492852	1.1474375206484768	4.1587810972823455e-5	0.042299896144378533	2.9446372817062603	2.4411403368312787	2.316759128578332	3.308547019307291	3.915101106422438	3.655046393171961
Club	chr19-9081082-9083709	-1.4002239477188898	9.502711050027633e-57	7.584303743248053e-52	6.92483807791424	7.180391068254235	7.0072252197230025	5.596491574290836	5.564493786615746	5.803105078387747
Club	chr8-71741396-71742370	2.7556539615735165	1.6137186889901692e-54	6.439705800284169e-50	2.728339660792217	2.7806182337600043	2.3880889870050424	5.326429892065289	5.414489074460934	5.274834187711298
Club	chr8-83666271-83667013	1.8590363467895297	4.0455670074867896e-39	1.0762826466717855e-34	3.5344002304786133	3.671089488219863	3.3623384377419927	5.226741894939343	5.564493786615746	5.25566382401167
Club	chrX-106186631-106187381	1.0812378620345928	8.477403134233369e-38	1.6914962473735843e-33	5.466802099504588	5.4365270750479615	5.5926292465737335	6.630260029153746	6.5492199365302985	6.521424018068421
Club	chr8-71256253-71257202	-2.7191692904446647	3.166482193932929e-37	5.054465537243498e-33	4.588936513442216	4.684076200363142	4.610136661445315	1.9014472499439743	2.0159907927169263	2.1620563840384
Club	chr8-83627321-83627945	3.282733059927451	4.7324335153543056e-27	6.295083062124297e-23	0.24750377263180923	0.3934278784603069	1.2672095302198954	3.637202192404807	3.652889271244208	3.5077432828866004
Club	chr8-70150041-70150874	2.22429024925519	2.3145488815435573e-23	2.638982504767921e-19	2.0796426448696574	1.796987358395629	1.6847577280002823	4.1718181535723575	3.7432204893622263	4.02054642027884
Club	chr8-84693371-84693794	-3.486758199972576	1.2325139539822097e-22	1.229617546190351e-18	3.1995654029074903	3.381613456931696	3.333722234103111	-0.26243968519763655	0.8555958469047197	-0.1548482540712332
Club	chr8-84083758-84084322	2.77103778772283	2.121398539780919e-22	1.881256225077719e-18	0.5918114973044913	1.163393599693695	1.140764582471897	3.66285792342797	3.5313898609841323	3.260920939815362
Club	chr8-92104147-92105086	1.826544198807444	1.0475605918464638e-20	8.360790595644997e-17	1.9057532792558791	2.7806182337600043	2.3880889870050424	4.135628709512715	4.10867943420219	4.250979028979281
Club	chr8-80992807-80993483	-3.6678609517093017	1.3837404614624646e-20	1.003991761002202e-16	3.122149033926467	2.96306597027324	3.081726316080034	0.0798704752829122	-0.3335850601872955	0.2063281743112872
Club	chr8-89063194-89063909	5.283803070705164	1.3882164255129162e-19	9.233027446086405e-16	-1.3689069233600415	-0.8847744569495085	-0.763264683872789	2.7307657102484524	2.6032335339723027	2.0772437300851125
Club	chr8-83624758-83625074	-7.67349835538697	5.477495970634061e-19	3.3628454492941973e-15	2.54274304672931	2.4134832144472207	2.210608251260485	-1.3689069233600388	-1.3689069233600415	-1.3689069233600415
Club	chr8-71558170-71559498	-1.2132801096270849	5.923925632753899e-17	3.3771453757239585e-13	4.708524665833205	4.701301804950529	4.757458717254837	3.5015982679063287	3.6055101761764776	3.4749647270785036
Club	chr8-72359825-72360689	2.2500004652814196	9.29987924752868e-17	4.94827975002506e-13	1.302815083495978	1.5906141010633987	0.6772124863712976	3.5573784248963967	3.1897141952763297	3.260920939815362
Club	chr8-84668112-84668422	-1.740195206132377	1.1795703045447395e-16	5.883991571645299e-13	3.93230372273422	3.788572286211795	4.012693732191007	2.5223304278288365	2.0867060899931973	2.0772437300851125
Club	chr8-71383915-71384225	-1.9328125400764415	1.6324485325696724e-16	7.664057781261805e-13	3.85465395707282	3.4443420539340543	3.8198345163184872	2.343508755287602	1.498480576374613	1.6771326904014574
Club	chr8-92165184-92165802	-2.7548556618941156	1.848745866143422e-15	8.197339170479929e-12	3.0120082030918356	2.9047766014573684	2.858857541668615	0.787985530476374	0.262961797716664	0.49494722122064566
Club	chr19-18586920-18587498	-1.786780037099379	4.986081283149276e-15	2.0944690493195264e-11	3.9915481375069306	3.423734091712673	3.5728750974987653	1.9851812451978712	2.0867060899931973	1.891014625610779
Club	chr8-72032916-72033410	-7.23544428195994	2.2639262191790374e-14	9.034423970255866e-11	1.7769707041704337	2.086402237319131	2.146240309551636	-1.3689069233600388	-1.3689069233600415	-1.3689069233600415
Club	chr19-26140613-26141084	2.551702935573871	3.235328038370367e-14	1.2296095304686462e-10	0.03865799194699189	0.9493940309480294	0.6772124863712976	3.0357650258374735	2.906658158742571	2.4588040463997634
Club	chr12-56414546-56415699	-0.7511258629957813	1.3673650380421374e-13	4.960551746191776e-10	5.567582886666492	5.4467768851257405	5.399049603039122	4.691380804693273	4.688503884494877	4.832612276074621
Club	chr2-4987291-4988179	-1.16969656332351	1.4473389511636213e-13	5.022392016098737e-10	4.315158530003484	4.4796338994980935	4.561604275688341	3.4435743933057834	3.5313898609841323	2.760266495027952
Club	chr8-91397356-91398014	-2.71459161269644	3.338763933831636e-13	1.1103059461957104e-9	2.7963718274224667	2.5717111067109126	2.6885156022249452	0.3563346885523458	-0.00469519477164115	0.7353405289573504
Club	chr8-89017667-89018274	4.314086006998444	5.505304537241236e-13	1.7575574629051896e-9	-0.8699182720461816	-0.8847744569495085	-0.763264683872789	2.343508755287602	1.7803168922647676	2.0772437300851125
Club	chr8-88965172-88965880	5.428926658166603	5.923699898652355e-13	1.8183936011970839e-9	-1.3689069233600415	-1.3689069233600415	-0.763264683872789	1.616423151489243	2.0159907927169263	2.1620563840384
Club	chr8-84910342-84910793	1.4761835981248983	1.073622784385299e-12	3.173628950642944e-9	2.418723870589736	2.1379180524357113	2.3313205735064177	3.637202192404807	3.5565221305689776	3.926702819431122
Club	chr19-9079975-9080187	-2.3193214117677714	1.1858210379953908e-12	3.380098167303148e-9	2.7963718274224667	2.9047766014573684	2.858857541668615	0.9634060695562976	0.6837567793507308	0.7353405289573504
Club	chr8-86902656-86903018	2.339171688764309	1.3546698025530457e-12	3.7282381476332305e-9	0.73736775716171	0.8291787451566107	0.4824043571971533	2.5773297092991356	2.650686237357616	3.054560423311568
Club	chr12-111712488-111713753	-0.6625800955548024	1.7718195686329489e-12	4.7137487803910965e-9	5.624836415992076	5.606161818265452	5.708609440973744	4.94245210987144	5.0219687545964184	4.991693675398025
Club	chr5-4311073-4311956	-0.9482888860552404	2.6536371363679508e-12	6.832002810574157e-9	4.936681677836718	4.5190252210157915	4.778845521868084	3.8531669285621177	3.7863500260359575	3.82632760644592
Club	chr5-64029413-64030919	-1.2989517251571705	3.013124927325759e-12	7.515110209366358e-9	4.076088723326446	3.8972043428909258	4.012693732191007	2.278611915229597	2.906658158742571	2.962974385588109
Club	chr19-18598631-18599513	-1.3433400252256862	6.180102315730126e-12	1.4946858364334933e-8	4.326707543001398	3.8516455410602575	3.4974780501943767	2.343508755287602	2.339287464361204	3.221942900292157
Club	chr8-91572410-91573023	1.7390947797106424	7.758181813791771e-12	1.8211647262422025e-8	1.559285324924083	1.4345614273668743	1.855518658919318	2.9128536024466927	3.3420207292232207	3.3719087430548655
Club	chr13-13528712-13529926	-0.974993645444748	1.0629580558425852e-11	2.4239088100830975e-8	4.569625624052772	4.666642436234317	4.472534071364494	3.784708914943824	3.426239552374026	3.661316470939555
Club	chr8-72145555-72146891	1.2120343031317486	1.1492887102810231e-11	2.5479730706930287e-8	2.54274304672931	3.270595602136531	2.59515597718287	4.1718181535723575	3.965908272771087	3.9507421736567903
Club	chr8-91738136-91738895	-3.913770483766044	1.3541127340928107e-11	2.9209309603625787e-8	1.6355554497614262	2.2357392540304115	2.210608251260485	-0.7121005496547663	-0.3335850601872955	-1.3689069233600415
Club	chr8-90349352-90350075	-0.8200667979329269	1.4750554611494225e-11	3.0980822754015185e-8	4.882935226882065	4.994682593549366	5.031374120094914	3.981046483982856	4.328872074212525	4.129868493126363
Club	chr8-92228297-92228799	3.618647423160759	3.007993855627071e-11	6.15574373346943e-8	-1.3689069233600415	-0.23387546054007297	-0.3379974228843144	1.9851812451978712	2.3960814278147615	1.5569915494595832
Club	chr7-73372335-73372753	1.075777097533965	4.014587233649819e-11	8.010305907301485e-8	3.3429499412636243	3.223680560576734	2.858857541668615	4.417672223544752	4.142268890679793	4.065274141822799
Club	chr19-21882016-21883636	-1.909777358895208	5.5720441247194336e-11	1.0846731358100185e-7	2.983107097642338	2.991350648860565	2.8984760387714874	1.5073597437234465	0.8555958469047197	1.2817599049615296
Club	chr11-31368760-31370376	0.8766755834409549	5.88906224661182e-11	1.1071273467098609e-7	3.789377272996981	3.8821773658199024	3.7779639506090295	4.787809757312668	4.545197191706314	4.711209825584993
Club	chr8-91162424-91162796	2.492013586119095	5.964826831619809e-11	1.1071273467098609e-7	0.24750377263180923	0.5537520396025498	-0.00996610841711257	2.210657748950763	2.4507240317755996	2.524346868956417
Club	chr8-84915126-84915799	0.994641032441232	6.290232255822362e-11	1.140990947276578e-7	3.273038251945959	3.423734091712673	3.4974780501943767	4.4767260421320945	4.26931304701617	4.3446748653706475
Club	chr11-101841955-101843123	1.3806007371833875	6.539474329630311e-11	1.1598411671032323e-7	2.184918719058727	2.494765284065918	2.0788658355162246	3.5573784248963967	3.3420207292232207	3.877387985046404
Club	chr17-31912186-31912829	-0.5430241793711078	7.671093370532153e-11	1.3309680523672006e-7	5.91611096605024	6.047807525505125	5.906179465152333	5.226741894939343	5.514068029030667	5.511418470005481
Club	chr8-68837660-68838062	-2.7159499488518777	1.3720343947982028e-10	2.329889555694344e-7	2.5818216791897957	2.1876575840477095	2.0788658355162246	0.3563346885523458	-0.3335850601872955	0.2063281743112872
Club	chr8-70630723-70631376	1.202440857567395	1.6959107940317899e-10	2.819875672776359e-7	2.8613398022574796	2.4546966069816736	2.6885156022249452	3.712839940345371	3.764946422014496	4.02054642027884
Club	chr15-89322617-89323481	1.6855362590403358	2.1401567388459217e-10	3.48592223756675e-7	1.6355554497614262	1.349711840468829	1.4910371713896484	2.824680500127067	3.283013257460509	2.962974385588109
Club	chr8-72306917-72307364	1.198918484612317	3.8840812257813064e-10	6.199925815841153e-7	2.693081432047548	2.6086978481864023	2.495334284023379	3.784708914943824	3.764946422014496	3.7184430957203114
Club	chr4-107467833-107468759	-0.7055807362332723	6.131090099008794e-10	9.594795352589997e-7	5.159698438233402	4.980642192887837	5.049085143579588	4.2415824710202585	4.400021413021488	4.466397711781792
Club	chr4-16050083-16050559	-0.9431252944224936	6.664517311280594e-10	1.0229008762460129e-6	4.415915062245483	4.4391367745258945	4.198741446313224	3.4136631979519763	3.629394210219735	3.221942900292157
Club	chr8-70609198-70610638	-0.4744077870518004	6.821080071373854e-10	1.0271774389745097e-6	6.0751988733323445	6.17655910635797	6.273151509850316	5.765873347520293	5.666131713720775	5.664620966226109
Club	chr8-92176091-92176860	-1.5199350189827765	1.2031066445430107e-9	1.7781916206345698e-6	2.9235077542192895	3.4846953484212704	3.148970399121055	1.7178180178043176	1.9416298436124917	1.6771326904014574
Club	chr3-9852835-9854195	1.635321415144324	1.2989659681011822e-9	1.8849649426562109e-6	1.302815083495978	1.349711840468829	1.7726631804843875	2.824680500127067	2.9827963616085245	3.098261571166099
Club	chr5-109556671-109558153	0.7927034970245779	1.3344948313000947e-9	1.9019410977807709e-6	4.360810021154325	3.5621659117666766	3.9574937798969665	4.561007812912722	4.839477168345202	4.908219232595916
Club	chr8-83418896-83419855	1.07681137766018	1.6505472420679966e-9	2.3111136225251044e-6	2.6198696360090743	2.9047766014573684	3.115740103371631	3.7371962401789145	4.021116275097239	3.9743875209717094
Club	chr8-70347869-70348220	-1.5073899658677858	2.1244195018501936e-9	2.923347746235649e-6	3.320020422388396	3.1751884593405015	2.9370355704706457	1.7178180178043176	1.7803168922647676	1.788033577610655
Club	chr8-83458203-83458722	2.18978584484873	2.3425591728354362e-9	3.168886994954946e-6	0.5918114973044913	0.00681540151277168	0.8488176217169322	2.343508755287602	2.218517351182634	2.524346868956417
Club	chr8-70725928-70726404	-1.7254693691929348	2.4196782039673442e-9	3.2186559469173607e-6	2.983107097642338	2.9047766014573684	2.7330234438978303	1.8125522527711129	1.14788203485463	0.7353405289573504
Club	chr8-72265315-72265949	2.475933480394112	2.511715740228724e-9	3.286312404248113e-6	-0.8699182720461816	0.00681540151277168	1.002163414916662	2.278611915229597	2.0867060899931973	2.2421587282444664
Club	chr8-119670319-119671391	-0.5194262337040348	3.4697114818749446e-9	4.466526012764566e-6	5.892991593669164	5.673170451198192	5.691795731780266	5.235317428937103	5.143052723972029	5.367041553836346
Club	chr7-96170803-96171459	1.9390251374945695	3.641010552075798e-9	4.612640225115454e-6	1.206083506133413	0.8291787451566107	0.25712281348100857	2.5773297092991356	2.4507240317755996	2.6471237226551705
Club	chr8-72189314-72190623	0.591415924125997	6.610326530369257e-9	8.243490328778611e-6	4.73476893202887	4.718324162260939	4.746645236990218	5.449460704245716	5.092398664187828	5.411025469282066
Club	chr9-118740981-118741913	-0.4352418443832779	7.803451711738802e-9	9.581678277189187e-6	6.379616493547262	6.197955042726733	6.147249628791515	5.635887820709907	5.829688870865724	5.982888508174573
Club	chr8-81068525-81069012	1.2230823836449478	8.814808654460802e-9	1.0659507701967052e-5	2.3296953276955388	2.1876575840477095	2.4427079398413643	3.807891069997418	3.3420207292232207	3.181882459411302
Club	chr8-83406878-83407184	4.272362432813311	9.179016504056994e-9	1.0934263660026816e-5	-0.4998685704456999	-1.3689069233600415	-1.3689069233600388	1.7178180178043176	1.498480576374613	1.5569915494595832
Club	chr9-59694649-59695433	-0.6143403284031501	9.547715714175632e-9	1.120621009676155e-5	5.330039515661787	5.095843786636333	5.142790183520905	4.588041985370215	4.494080268380751	4.697067760947931
Club	chr8-72420813-72422072	-0.4266113920400561	1.5584568241964012e-8	1.8026602326487416e-5	6.3115013280265995	6.113619124515156	6.183784038426446	5.8959673928142715	5.683347469862075	5.762937487164944
Club	chr8-83177942-83178996	-1.628785558880458	1.6510565779948174e-8	1.8824875371846053e-5	2.6198696360090743	2.96306597027324	2.9370355704706457	1.8125522527711129	0.6837567793507308	1.4259292483065684
Club	chr16-97632713-97633389	-0.7891011113908142	1.7421470289216798e-8	1.9583695587647477e-5	4.520186335825518	4.4796338994980935	4.549211719127752	3.472878019341023	3.908503258441986	3.800103347797887
Club	chr8-71561414-71561759	-1.2786092626266372	2.4433831662267395e-8	2.708490239762341e-5	3.3877438207438537	3.223680560576734	3.3045269149046623	2.064320765275762	2.2801657693198596	1.891014625610779
Club	chr8-90831051-90831360	-3.5159775405486835	2.5903662273642765e-8	2.7999991172403912e-5	1.4787569035857862	1.796987358395629	1.7726631804843875	-0.7121005496547663	-0.3335850601872955	-1.3689069233600415
Club	chr8-81767330-81768591	1.223753624707695	2.5961000184908153e-8	2.7999991172403912e-5	2.3296953276955388	2.2357392540304115	2.0081901473844086	3.287402203701468	3.1239846967828364	3.690162521364074
Club	chr4-59879173-59880061	-0.6425567281967859	2.678506745026791e-8	2.8503597377877103e-5	4.995750209063859	4.923072922946294	4.995286136508536	4.402523188849374	4.400021413021488	4.171378638869081
Club	chr14-101839678-101840738	-0.5658730589669394	2.776950576234813e-8	2.916236570927011e-5	5.352811593223846	5.171957003040716	5.426410858401315	4.6406364544796395	4.839477168345202	4.7664312732310234
Club	chr8-72295322-72296253	1.800507461371203	3.8263083526674075e-8	3.96604314601417e-5	0.73736775716171	0.9493940309480294	1.002163414916662	2.4056115697986393	2.4507240317755996	2.587040977938853
Club	chr8-91394362-91394772	-1.8954806132671744	3.9797510929430585e-8	4.0722037721791207e-5	2.6198696360090743	2.2357392540304115	2.495334284023379	0.787985530476374	1.0091283669363065	0.49494722122064566
Club	chr3-108880479-108881536	-0.8301950135646122	4.639054344680179e-8	4.686736776678664e-5	4.326707543001398	4.229535596791838	4.305750754919516	3.472878019341023	3.37064342311932	3.6018341966333387
Club	chr8-68565515-68566113	1.0645358806973344	5.0266007031760063e-8	4.974684797500813e-5	2.6198696360090743	2.4546966069816736	2.7330234438978303	3.66285792342797	3.6055101761764776	3.5711473724660374
Club	chr8-82402197-82403435	-0.7960214413030002	5.0487328797369545e-8	4.974684797500813e-5	4.291779392575438	4.4184537874680885	4.4460416789907615	3.66285792342797	3.629394210219735	3.5077432828866004
Club	chr6-72317175-72318610	0.6268840056542174	5.1276554589615016e-8	4.990834603544334e-5	4.231618282919844	4.4080000261196775	4.3635142253534625	5.013971072448565	4.839477168345202	5.014682520117782
Club	chr19-6278092-6278601	-0.6615577266555985	5.262901711786126e-8	5.060755559290052e-5	4.708524665833205	4.959322015215888	4.841167037753175	4.153836903333895	4.284434896737192	4.108656771790301
Club	chr5-77150931-77151563	-0.8244253128377694	5.6028559820863944e-8	5.323513590979515e-5	4.219279044198985	4.386862478042197	4.245577705327055	3.637202192404807	3.453254299828814	3.3358532572073765
Club	chr8-72263878-72264195	2.1977986799959286	5.758872549333515e-8	5.407378069498901e-5	-0.4998685704456999	0.21303359383969683	1.002163414916662	2.064320765275762	1.9416298436124917	2.3901412546184946
Club	chr9-111538605-111539258	-0.875585776835568	6.407756703135527e-8	5.946696255705263e-5	4.383105241568588	4.3103425511216775	3.90009746908898	3.0357650258374735	2.945229475920365	4.02054642027884
Club	chr19-25847642-25848329	-1.708842063166351	7.190973173892628e-8	6.596850010973774e-5	2.65693988996449	2.8126738352701968	2.210608251260485	0.5882438613893537	1.390811320262265	1.121567650090473
Club	chr8-70625150-70625458	-1.287521460594374	7.296950795821855e-8	6.618002692228795e-5	2.983107097642338	3.3160329395017065	3.3045269149046623	2.343508755287602	2.0159907927169263	1.4259292483065684
Club	chr7-43709848-43711136	-0.5769858045913648	7.440036464205358e-8	6.671957194170315e-5	5.216674318878833	5.214569931582728	4.986121305848621	4.627666495938708	4.557698359837994	4.563134423706392
Club	chr2-130374803-130375527	-1.0684863645795493	7.89976946800412e-8	7.005515564226052e-5	3.5344002304786133	3.504456472349481	3.8198345163184872	2.7307657102484524	2.4507240317755996	2.587040977938853
Club	chr15-32536707-32537771	-0.6907808703282854	8.596137789462242e-8	7.539285156621544e-5	4.708524665833205	4.585473428015218	4.799919909831665	3.807891069997418	4.05678178088251	4.171378638869081
Club	chr19-9090196-9091189	-0.5086556946307778	8.966966341563297e-8	7.779038235357062e-5	5.435141952031805	5.521413659232462	5.433170853476101	5.072571939791115	4.899637635502443	4.908219232595916
Club	chr16-92234299-92235208	-0.938877602749916	9.957085598649929e-8	8.545106621499443e-5	3.703395267230643	3.8516455410602575	4.245577705327055	3.0357650258374735	2.8670272197942284	3.181882459411302
Club	chr5-109558307-109559223	0.93499787653791	1.0509212735191385e-7	8.92299241299037e-5	3.1742187398859034	2.7142877459806356	2.974591276442101	3.8531669285621177	3.888849192289333	3.8520836773536833
Club	chr7-68015232-68015873	-1.1313932214939808	1.228658762667079e-7	1.0322285596419463e-4	3.630718356672205	3.36008282501449	3.244301717916291	2.278611915229597	2.339287464361204	2.4588040463997634
Club	chr15-37197922-37198599	-0.6665114004247397	1.3679467938318985e-7	1.1372767657219946e-4	4.598495884532504	4.816444507666148	4.789421196425012	4.207121969828944	3.908503258441986	4.129868493126363
Club	chr8-84173852-84174267	-2.2791765240337747	1.3940514764831682e-7	1.1470313035162332e-4	1.6355554497614262	1.9775002446455403	2.495334284023379	0.3563346885523458	-0.7603006886161453	0.7353405289573504
Club	chr9-32033419-32034325	-0.7661762776550025	1.4794389290783318e-7	1.195185939916219e-4	4.360810021154325	4.343634975176422	4.391551203434698	3.637202192404807	3.6055101761764776	3.6018341966333387
Club	chr19-9087491-9088829	-0.4189095980374907	1.482526538010646e-7	1.195185939916219e-4	6.047548273156622	6.020618625843273	5.958661293030151	5.52134643788712	5.4484515045615645	5.829275321880435
Club	chr18-81051754-81052428	-0.5590725483820027	1.5662780222682038e-7	1.2407371929519355e-4	5.031476455601563	5.202522699773459	5.2614887425041	4.519482304195173	4.5823803418991975	4.739084744374594
Club	chr8-69041737-69042326	0.7237786306294446	1.5701204892515598e-7	1.2407371929519355e-4	3.649233690042708	4.0662855236541136	3.597156528290657	4.402523188849374	4.441085452869662	4.697067760947931
Club	chr18-60729081-60730809	-0.48500407143385216	1.779442028643005e-7	1.392361050882897e-4	5.5578157718221455	5.441661082702328	5.616583195047867	4.963250421860305	5.0129182550609	5.196575238589952
Club	chr2-152819920-152821439	-0.6237739663016377	1.9382127780022688e-7	1.5018702741545346e-4	4.89849675207544	4.878336428342438	4.735750093608769	4.291777344589672	4.17509406340145	4.231486876655957
Club	chr4-120616387-120617156	-0.6546874509914067	2.0194191113598486e-7	1.5497488280370405e-4	4.598495884532504	4.7517779327446155	4.871346471097135	4.060407008654026	4.021116275097239	4.211727756112967
Club	chr10-96924139-96925230	-0.676227478035767	2.109275755594525e-7	1.6032906343381925e-4	4.645365098822003	4.5761661584534314	4.7025621126609565	3.981046483982856	3.888849192289333	4.065274141822799
Club	chr8-81341530-81343028	1.0048884643529952	2.558666034415203e-7	1.9265306937617564e-4	2.461259230062606	2.6086978481864023	2.858857541668615	3.4136631979519763	3.5565221305689776	3.82632760644592
Club	chr8-92157984-92158797	-0.9504560834083848	2.708340382828762e-7	2.0201688096666275e-4	3.789377272996981	3.5993950362519205	3.976129423493181	3.2198706349363593	2.696627715189932	2.587040977938853
Club	chr8-83215041-83215604	-2.862069943211499	3.101425420259311e-7	2.2919533855716303e-4	1.7079951021487705	1.9198029182910663	1.3834597357316392	-1.3689069233600388	0.262961797716664	-0.6377698970315923
Club	chr8-68556854-68557489	1.873369252374812	3.2864161534190796e-7	2.4063802388686568e-4	0.73736775716171	0.21303359383969683	0.8488176217169322	2.210657748950763	1.8632268174973623	2.524346868956417
Club	chr7-112720047-112721147	-0.5088639026732882	3.612310996615684e-7	2.6209615023808274e-4	5.45105887232937	5.226517395463025	5.328286279331904	4.6788610634898795	5.03096283115363	4.739084744374594
Club	chr6-17170387-17172059	-0.49488458684673486	3.766166214696856e-7	2.7015367306467997e-4	5.253445360904147	5.462016340791281	5.473078852020945	4.776102769017819	4.966793996345768	4.968332571593507
Club	chr14-70177414-70177944	-0.48340864278041346	3.7910604148804884e-7	2.7015367306467997e-4	5.456325726243929	5.501885014367405	5.342719341799176	4.931939424481027	4.966793996345768	4.991693675398025
Club	chr8-72208585-72208952	1.789273867262558	4.2421227534645305e-7	2.99621505486293e-4	0.9906775729980224	0.6980281918722901	0.25712281348100857	2.278611915229597	2.154116557757636	2.3180465490887405
Club	chr17-29078162-29079364	0.6798594059670623	4.295317380981066e-7	3.007174305358428e-4	4.048455337031181	3.635687571663234	4.012693732191007	4.371739384263376	4.8084292477047805	4.449624977935466
Club	chr1-88428142-88429077	-0.5394019785249984	4.63874793413979e-7	3.2193717401701293e-4	5.347152182935844	5.19037401975941	4.967615112411289	4.627666495938708	4.400021413021488	4.944586953984892
Club	chr8-72310847-72311317	1.892784270204075	4.902378932488099e-7	3.3730057531012084e-4	0.9906775729980224	0.5537520396025498	-0.3379974228843144	2.210657748950763	2.2801657693198596	1.891014625610779
Club	chr12-116771589-116772730	-0.5182297446112712	4.957605372815749e-7	3.381849572779236e-4	5.312721425745642	5.1964611474646185	5.151014581254163	4.65349085007339	4.665586300882433	4.832612276074621
Club	chr19-20484370-20484909	-2.6446169358946334	5.071722243818249e-7	3.430375387488323e-4	1.7769707041704337	1.5146967142628225	1.9338729963738095	0.0798704752829122	-0.3335850601872955	-0.6377698970315923
Club	chr10-67785352-67786418	-0.6405987338272545	5.256890987215824e-7	3.5257393569047845e-4	4.6361122771638446	5.0223600002227595	4.4190536885318235	4.153836903333895	4.158774832591584	3.9743875209717094
Club	chr4-144929560-144930924	-0.3888875849317175	5.701884071729374e-7	3.7923230961072065e-4	6.012222698777606	6.030874603614766	6.018319993817074	5.622874907758474	5.607215303248522	5.679083088308218
Club	chr9-85326268-85328737	0.5047268691001016	6.040755085061135e-7	3.9845020235446224e-4	4.654558954865356	4.726760611057745	4.939402959707055	5.350311591259668	5.159549751510366	5.29375315472982
Club	chr8-64374970-64375813	-0.7251342814166047	6.19729975446089e-7	4.0542531803527254e-4	4.405061151572098	4.37617642232947	4.245577705327055	3.472878019341023	3.698761751489037	3.746179938750638
Club	chr8-121580189-121580925	-0.4192342468866333	6.282208709310755e-7	4.069240402545764e-4	5.728600759238171	5.880198643187286	5.757905879890768	5.342394868903075	5.344067284953302	5.453708010329509
Club	chr8-88506652-88507675	1.1496571570473473	6.322179746349856e-7	4.069240402545764e-4	2.234809404871287	1.796987358395629	2.210608251260485	3.074513713979966	3.089961739428277	3.3358532572073765
Club	chr17-46994808-46995422	1.3814348297938923	6.392681335614292e-7	4.081701462064383e-4	1.206083506133413	1.796987358395629	1.3834597357316392	2.5773297092991356	3.089961739428277	2.4588040463997634
Club	chr1-194651754-194652674	-0.4597797061562223	7.087657228713257e-7	4.489524593159226e-4	5.466802099504588	5.573793119139574	5.46650371098202	5.0039685942885175	5.0219687545964184	5.134962820180452
Club	chr11-84442251-84443243	0.9140795161510012	7.462877300764191e-7	4.6899776624298553e-4	2.6198696360090743	2.7806182337600043	3.081726316080034	3.7611481622300382	3.698761751489037	3.631881868629193
Club	chr6-86105952-86106480	-1.5927927545607663	7.852282539812468e-7	4.896143547402443e-4	2.133240742246848	2.8126738352701968	2.4427079398413643	0.787985530476374	1.390811320262265	0.9413403925625614
Club	chr15-77008789-77009324	-1.7433347123120306	8.863877135577967e-7	5.48406017011433e-4	2.133240742246848	2.4546966069816736	2.3313205735064177	-0.26243968519763655	1.2744538768673932	0.9413403925625614
Club	chr8-89042710-89043818	1.6885264605112813	9.18261061024994e-7	5.637557830963601e-4	0.8695750866859615	0.6980281918722901	0.8488176217169322	2.210657748950763	2.339287464361204	2.2421587282444664
Club	chr7-145221937-145222796	-0.5285723648020182	9.355219233930064e-7	5.699685171743712e-4	4.875091063295354	5.214569931582728	5.342719341799176	4.491119383078121	4.653989527936062	4.725214606814058
Club	chr8-71602069-71603479	-0.416841101993676	9.742843289149244e-7	5.859315455410505e-4	5.68888133135427	5.770228158916845	5.779286105570472	5.269118738004075	5.379707821456755	5.339992811505937
Club	chr11-119052632-119052965	1.5502225501763254	9.764057479697251e-7	5.859315455410505e-4	0.73736775716171	0.8291787451566107	1.6847577280002823	2.343508755287602	2.218517351182634	2.865177735137807
Club	chr14-25505064-25505797	0.5586468707787937	9.953583193594708e-7	5.928472998859558e-4	4.394124963655419	4.4391367745258945	4.275977925444746	4.963250421860305	4.797929660853553	5.0373107838000655
Club	chr17-70836800-70837180	1.194780355675886	1.043436633402268e-6	6.125281011427589e-4	1.9057532792558791	2.086402237319131	1.5911465333330266	2.824680500127067	3.0551170025316847	3.140677780381206
Club	chr12-8379687-8380353	-0.6056065835855152	1.0437505858193655e-6	6.125281011427589e-4	4.681794127029512	4.9303959711437075	4.668592657821445	3.960504973287896	4.454517771659098	4.02054642027884
Club	chr8-33992427-33993507	-0.9351545313239212	1.1114540424336235e-6	6.474990513482654e-4	3.789377272996981	3.3382259979192277	3.880446463271939	2.8694405552202253	3.019409803434558	2.2421587282444664
Club	chr19-18721393-18721704	1.5855265552548252	1.185393835052951e-6	6.855699475597545e-4	0.73736775716171	1.0603580879918044	1.140764582471897	2.465151045329935	2.4507240317755996	2.1620563840384
Club	chr9-107315657-107316310	-0.5739720557033738	1.2140955757289732e-6	6.971179574825957e-4	4.690759449248206	4.95214469422121	4.9298749638397705	4.2244551092783436	4.328872074212525	4.326416189144372
Club	chr7-142432384-142432807	-0.8017919298572544	1.442416501332925e-6	8.223010414598815e-4	4.034437591786054	4.012097429334522	3.938614261523454	2.824680500127067	3.3128186543784452	3.4749647270785036
Club	chr9-48706967-48708593	-0.49641452117477497	1.5142139630485369e-6	8.571095377221973e-4	5.547982082169678	5.2442551004636835	4.995286136508536	4.533457366602318	4.938394603112244	4.908219232595916
Club	chr2-131509539-131510423	-0.4906489304367994	1.5546426744917548e-6	8.713670581611487e-4	5.22286827918577	5.1595470667479715	5.321015237549681	4.740400788427019	4.81885297286376	4.653790274240621
Club	chr13-31308854-31309601	-0.8664502506354395	1.5612375246459714e-6	8.713670581611487e-4	3.630718356672205	3.804600994107409	3.90009746908898	2.9959468123928876	2.8670272197942284	2.962974385588109
Club	chr9-21439114-21439832	1.6284908190646348	1.6135656417042635e-6	8.880001908413547e-4	0.8695750866859615	1.2595584132452828	0.25712281348100857	2.139343888393023	1.9416298436124917	2.813675534183473
Club	chr5-130200234-130201065	-0.5032305190471579	1.6246443228335606e-6	8.880001908413547e-4	5.197931265305473	5.102342193517969	5.183451190234572	4.799422511474048	4.532586751536307	4.653790274240621
Club	chr9-59691563-59692490	-0.35470182852331417	1.6261361997928376e-6	8.880001908413547e-4	6.293957902856149	6.123236958837504	6.134862961699904	5.806723417411078	5.814142747065086	5.892696442765652
Club	chr3-96663178-96664198	-0.43868776176968993	1.6355438787861366e-6	8.880001908413547e-4	5.5627075947082165	5.421014513346868	5.752510946612671	5.033770355169961	5.277607800791315	5.070601312272934
Club	chr5-142909095-142910120	-0.5057268675338097	1.6505363757715105e-6	8.900851974532149e-4	5.386309615891528	5.1595470667479715	4.9298749638397705	4.65349085007339	4.6066471514502645	4.806503044838807
Club	chr5-92792206-92792616	-1.3496867107320554	1.7586248433132404e-6	9.420091677484318e-4	2.3296953276955388	2.679942678663103	3.2132193189737226	1.3893722389498355	1.498480576374613	1.6771326904014574
Club	chr2-132006108-132007671	-0.3382073325218259	1.8733239148081152e-6	9.96758188591102e-4	6.36848496167532	6.3881298896759	6.353746018261367	6.049735715311626	5.824525420716661	6.238603652334239
Club	chr1-158930900-158932258	-0.7068874097332172	1.8995654101214517e-6	0.0010040272484279	4.510091871156562	4.253088811234878	4.214523082846396	3.320018414102536	4.074289253474442	3.3358532572073765
Club	chr16-48613748-48614413	-0.8760687738336499	1.9191569806821423e-6	0.00100770892725133	3.685566382682632	3.804600994107409	3.667641051359877	3.1122488324501125	2.8670272197942284	2.587040977938853
Club	chr8-83593898-83594855	-0.3700805083208971	2.085840840935753e-6	0.00108807273984813	6.174410426487332	5.964653596238903	5.981899813529511	5.735969920382799	5.514068029030667	5.79648766325673
Club	chr10-92146046-92146656	-0.8834347601800461	2.2044519897663552e-6	0.00114247871563137	3.685566382682632	3.772363492634344	3.5728750974987653	2.5223304278288365	2.9827963616085245	2.962974385588109
Club	chr8-83227364-83228089	-0.9117951829221644	2.2577298700692053e-6	0.00116254152509653	3.7555968727859295	3.36008282501449	3.7348417828387097	2.465151045329935	2.826276791189609	2.9149045752196865
Club	chr10-86258901-86259626	-0.9866526071568524	2.29803295053789e-6	0.00117570901184826	3.493997282898384	3.4846953484212704	3.3045269149046623	1.9851812451978712	2.3960814278147615	3.0094940474640226
Club	chr9-49365486-49366205	-0.4938250588555233	2.351967642863077e-6	0.00119563848096934	5.120424757712813	5.1964611474646185	5.175410151761107	4.601371445547258	4.5823803418991975	4.858257381545716
Club	chr9-48737279-48737931	-0.7838046488393626	2.4425517564854266e-6	0.00123382873916844	3.962230018475131	4.105631375215669	3.9194844007208354	2.7307657102484524	3.5313898609841323	3.3358532572073765
Club	chr13-84347855-84348606	0.8794344951305446	2.484300505465189e-6	0.00124702510655463	2.461259230062606	2.494765284065918	3.597156528290657	3.66285792342797	3.908503258441986	3.6018341966333387
Club	chr11-46085295-46086236	1.6426095678145614	2.5461410959541197e-6	0.00127007883218931	1.206083506133413	0.6980281918722901	0.25712281348100857	2.343508755287602	1.8632268174973623	2.4588040463997634
Club	chr8-91106233-91106975	1.6069757589123894	2.5676564107016025e-6	0.00127285585994357	0.9906775729980224	0.8291787451566107	0.6772124863712976	2.210657748950763	2.2801657693198596	2.2421587282444664
Club	chr15-102006910-102007459	-0.660704281532712	2.6322159394448213e-6	0.00129680505283314	4.530210660514441	4.3654106238792405	4.290941141378899	3.784708914943824	3.676007826040403	3.82632760644592
Club	chr17-86533391-86533993	-0.7304019848516299	2.8170983637719204e-6	0.00137937579514947	4.219279044198985	4.105631375215669	4.15033350898585	3.1122488324501125	3.3987092798182967	3.800103347797887
Club	chr19-18831118-18831643	0.6848360014984508	2.8919304563500624e-6	0.00140738264379397	3.493997282898384	3.739389136831889	3.5481779894491887	4.275239008128096	4.314211238596157	4.211727756112967
Club	chr14-28848805-28849419	-0.4857627908414299	3.005809844334863e-6	0.00144669927015873	4.995750209063859	5.279089372430303	5.298979620067226	4.7160989870606365	4.787353099998895	4.609174309160412
Club	chr9-107327897-107328746	-0.37986615040945215	3.008972069943748e-6	0.00144669927015873	5.881291472555617	5.9575028163098676	5.784582018852397	5.528341867836363	5.386731477611872	5.612830408434537
Club	chr6-125433538-125434204	-0.5439842050180738	3.0727429116853176e-6	0.00146289333093293	4.843280822726905	4.980642192887837	4.7681917494910815	4.30812824050545	4.26931304701617	4.449624977935466
Club	chr8-72210269-72210543	2.0275574554261007	3.0793123790499385e-6	0.00146289333093293	0.24750377263180923	0.21303359383969683	0.25712281348100857	1.3893722389498355	2.154116557757636	1.9871319977924524
Club	chr10-21488264-21488980	-0.6448849883020632	3.4797225601304435e-6	0.00164333501165166	4.415915062245483	4.49946399857983	4.3492887293679	3.688065373772886	3.9470259296597985	3.7184430957203114
Club	chr6-91698786-91699287	0.955930066132968	3.5473969174524615e-6	0.00165624940607872	2.184918719058727	2.8126738352701968	2.3880889870050424	3.2198706349363593	3.426239552374026	3.5711473724660374
Club	chr8-91925474-91926682	2.3950176441650384	3.548572250281438e-6	0.00165624940607872	0.03865799194699189	0.00681540151277168	-0.763264683872789	1.8125522527711129	1.5986694431811734	1.5569915494595832
Club	chr1-158917014-158917423	-1.4089808462714248	3.5950250691180777e-6	0.00166027211789718	2.5025763405226127	2.6447600055430773	2.4427079398413643	1.2608690112825245	1.14788203485463	1.4259292483065684
Club	chr6-90508918-90509483	-0.4902992276173375	3.5987956246706324e-6	0.00166027211789718	5.253445360904147	5.102342193517969	5.083867960672579	4.417672223544752	4.665586300882433	4.908219232595916
Club	chr19-36925503-36926658	-0.3777543168622657	3.636958067505812e-6	0.00166186866163427	5.813136392007795	6.197955042726733	5.779286105570472	5.569616752678076	5.488178430191892	5.693401674265811
Club	chr9-121691623-121692284	-0.7638920978846594	3.643900864356224e-6	0.00166186866163427	3.901743482713091	3.8972043428909258	4.214523082846396	3.1490220573426595	3.1897141952763297	3.4414240820777815
Club	chr9-87933054-87933595	-1.595400304804765	3.6899442590218786e-6	0.00166919304634372	2.54274304672931	1.796987358395629	2.5461083053498075	0.5882438613893537	0.8555958469047197	1.2817599049615296
Club	chr19-25340750-25341547	1.2801092810532988	3.7017888187595672e-6	0.00166919304634372	1.4787569035857862	1.4345614273668743	1.6847577280002823	2.9128536024466927	2.6032335339723027	2.524346868956417
Club	chr3-57463052-57463842	1.4408971613625576	3.736439917474666e-6	0.00167535248704206	1.4787569035857862	1.2595584132452828	0.4824043571971533	2.681411566618958	2.5033723323446972	2.0772437300851125
Club	chr4-149816587-149817184	-0.6001201089288736	3.874840450271007e-6	0.00172770260344709	4.415915062245483	4.7517779327446155	4.778845521868084	3.712839940345371	4.05678178088251	4.380513263849672
Club	chr5-128579109-128579816	-0.720175679753537	3.9008895036374075e-6	0.00172965440591282	4.089709434317836	4.092634956336566	4.245577705327055	3.688065373772886	3.3128186543784452	3.260920939815362
Club	chr19-17334748-17335633	-1.750938697122116	4.260159685260315e-6	0.00187851859005522	2.0796426448696574	2.0329785569659076	2.146240309551636	0.787985530476374	0.6837567793507308	0.2063281743112872
Club	chr7-126676111-126677146	-0.4487660302837233	4.316043313109774e-6	0.00189270356541712	5.547982082169678	5.335340192195738	5.230778381407333	4.6788610634898795	5.083780673859456	5.026041016243666
Club	chr19-20583517-20584657	-0.5937030171370686	4.481235707470514e-6	0.00195379603821409	4.699669402277239	4.631129870031045	4.485600041877753	3.960504973287896	4.238585369651983	3.82632760644592
Club	chr13-63514597-63515424	-0.8604188717803648	4.504316030564252e-6	0.00195379603821409	3.772585940751567	3.617655423137341	3.5230507238155244	2.8694405552202253	2.8670272197942284	2.7048039717136363
Club	chr8-70083193-70083649	-2.1608296153176303	4.556155134937394e-6	0.00196226933897585	1.6355554497614262	2.0329785569659076	1.6847577280002823	-1.3689069233600388	-0.00469519477164115	0.9413403925625614
Club	chr13-24187768-24188274	-0.9177646545307766	4.573022816738204e-6	0.00196226933897585	3.452430161954812	3.4846953484212704	3.5230507238155244	2.6303090452648035	2.554166791176591	2.6471237226551705
Club	chr5-114356528-114357626	-0.4309567796221191	4.635659205775994e-6	0.00197850926487376	5.620151120161823	5.329812784929509	5.453262840813121	5.033770355169961	5.1839468940594395	4.870910987013351
Club	chr15-44701384-44702243	-0.792382873097809	4.893809673929544e-6	0.00207757839199821	3.630718356672205	4.0662855236541136	3.860524089769395	2.9549983524900716	3.221489025759491	3.098261571166099
Club	chr7-109442594-109443159	-0.5404049445297792	5.1453148173199595e-6	0.00216526494309776	4.936681677836718	4.768218342404269	4.757458717254837	4.1718181535723575	4.26931304701617	4.449624977935466
Club	chr9-120601484-120602443	-0.4406475159155927	5.154617591196504e-6	0.00216526494309776	5.30690222206707	5.3408465030701695	5.453262840813121	4.899933776506521	5.0219687545964184	4.832612276074621
Club	chr8-85488675-85488973	-1.334292709557828	5.317621186387221e-6	0.00221008375975375	2.374896232830222	2.6447600055430773	2.818120267679336	1.616423151489243	1.14788203485463	1.4259292483065684
Club	chr18-14481267-14481997	-0.5999396934338741	5.3205346931059305e-6	0.00221008375975375	4.5401658132169596	4.692714711458979	4.43261078970093	4.153836903333895	4.002947340088466	3.7184430957203114
Club	chr7-49411694-49412439	-1.0123908149974297	5.344386378395154e-6	0.00221008375975375	3.703395267230643	3.1503171663032745	2.818120267679336	1.9014472499439743	2.3960814278147615	2.6471237226551705
Club	chr6-125322693-125323309	-0.4518448972066493	5.422338451703888e-6	0.00223076121911026	5.253445360904147	5.2442551004636835	5.364101760006944	4.810942536450982	4.776698428185181	4.9325659557859565
Club	chr4-105278198-105279295	-0.7095592172411468	5.5091460056440096e-6	0.00225485108206389	3.9915481375069306	4.205591465363287	4.15033350898585	3.383118704708649	3.37064342311932	3.5397936129148335
Club	chr1-14139640-14140157	-0.81679684342474	5.562887209231783e-6	0.00226523037726126	3.93230372273422	3.4846953484212704	3.880446463271939	2.9128536024466927	2.945229475920365	3.098261571166099
Club	chr19-24426660-24427679	-0.5339552384187787	5.70829976537012e-6	0.00228545094182972	4.913892213648713	4.718324162260939	4.900907501393444	4.291777344589672	4.222972570791034	4.449624977935466
Club	chr12-79059510-79061364	0.4796508010864983	5.711227386228184e-6	0.00228545094182972	4.645365098822003	4.5190252210157915	4.799919909831665	5.053301590639994	5.0129182550609	5.312427233352003
Club	chr3-125937692-125939155	-0.8703290465926986	5.736893006590787e-6	0.00228545094182972	3.8862171276798008	3.5621659117666766	3.333722234103111	2.343508755287602	2.8670272197942284	3.098261571166099
Club	chr5-32191074-32191892	-0.5285985935808027	5.7456343943145e-6	0.00228545094182972	4.818954228847711	4.878336428342438	4.861356642449718	4.30812824050545	4.314211238596157	4.380513263849672
Club	chr8-84647167-84647804	-1.0321216999955254	5.755721436723475e-6	0.00228545094182972	2.8927586164365757	3.504456472349481	3.181452486830256	1.616423151489243	2.554166791176591	2.3901412546184946
Club	chr19-38602762-38603287	-0.7131258964976687	5.9357836865861674e-6	0.00234528102769215	4.103202751836978	4.092634956336566	4.13382972558228	3.4435743933057834	3.652889271244208	3.0094940474640226
Club	chr10-120914805-120915695	-0.5223863719453362	6.4707041082582525e-6	0.00253788055446754	5.277448826503496	4.7763688210556206	4.81034277412165	4.060407008654026	4.5945647684678965	4.682785694764641
Club	chr8-70054844-70055291	-1.5241847700198932	6.486839486685962e-6	0.00253788055446754	2.133240742246848	2.494765284065918	2.2722265654851475	1.2608690112825245	1.0091283669363065	0.49494722122064566
Club	chr3-69689677-69690285	-0.9268705863139856	6.619641534427444e-6	0.00257720404949133	3.452430161954812	3.4028274870625967	3.390398054235773	2.6303090452648035	2.696627715189932	2.1620563840384
Club	chr1-180462101-180463564	-0.9311809170212468	7.030855557422698e-6	0.0027240128337331	3.1995654029074903	3.504456472349481	3.4974780501943767	2.278611915229597	2.696627715189932	2.524346868956417
Club	chr7-24539603-24540217	-0.7074404180599818	7.138039364250752e-6	0.00275217969922502	4.062338190415731	4.131278168006621	4.04835419887981	3.254031521571411	3.5058120044155996	3.4070850660945897
Club	chr6-67535656-67536097	-0.5977415016571989	7.194189554191219e-6	0.00276049354182264	4.437380939617145	4.5287072629159155	4.5981557645114854	3.9396667569358774	3.8487190980872352	4.02054642027884
Club	chr2-57123411-57124502	-0.3892819596425174	7.329351002856797e-6	0.00279890029779907	5.724241106986606	5.690525979451031	5.64014590853217	5.062968939686367	5.386731477611872	5.4367862232022555
Club	chr8-80867545-80868051	-0.5362338756719628	7.383882072926466e-6	0.00280629712383051	4.690759449248206	4.760021556037773	5.013442964744104	4.153836903333895	4.467826180636444	4.191694252786663
Club	chr10-68435141-68436264	-0.7073217135099356	7.4629144347254174e-6	0.00282289159651329	4.206833358008049	4.039445876843429	3.976129423493181	3.472878019341023	3.453254299828814	3.221942900292157
Club	chr1-31051084-31052007	-0.6894945295905442	7.518753503692547e-6	0.00283059789922976	4.12981658518202	4.354563883606752	4.0658592430889975	3.1122488324501125	3.453254299828814	3.9507421736567903
Club	chr5-150583621-150584219	1.1653582387744166	7.611436048854826e-6	0.00285203724850329	2.133240742246848	1.163393599693695	1.855518658919318	2.465151045329935	3.019409803434558	2.962974385588109
Club	chr5-147963821-147964637	-0.5520359344236907	8.034806538351728e-6	0.00299660738055573	4.760544302180983	4.6753856521975985	4.668592657821445	4.207121969828944	4.0915868132182585	4.191694252786663
Club	chr6-124937259-124938213	-0.9513419610313416	8.405037469775536e-6	0.00312010628157081	3.4733634219242324	3.270595602136531	3.181452486830256	2.6303090452648035	2.2801657693198596	2.3180465490887405
Club	chr1-14772933-14773715	-1.0010039593000246	8.668954397077016e-6	0.00320317864971995	2.8613398022574796	3.36008282501449	3.390398054235773	2.5223304278288365	2.218517351182634	1.9871319977924524
Club	chr5-139427828-139428402	-0.7388605872672461	8.913978123877159e-6	0.00327853650701789	3.8862171276798008	3.9267967358091127	4.04835419887981	2.9549983524900716	3.3420207292232207	3.3719087430548655
Club	chr9-110999008-110999799	-0.45292811540746336	8.976849651245008e-6	0.00328651524938149	5.0663393306394795	5.3408465030701695	5.253872221262487	4.833710240940286	4.84967974630729	4.609174309160412
Club	chr8-85595433-85595910	-2.6187177409666345	9.118395345162054e-6	0.00332309301044782	1.302815083495978	1.6627354896932347	1.4910371713896484	-1.3689069233600388	-0.3335850601872955	0.2063281743112872
Club	chr6-90507987-90508706	-0.36039298787278407	9.297250820378638e-6	0.00337287355670936	5.877370250781991	5.8025128801453825	5.896428753509651	5.381551076529108	5.582958129174121	5.519477552135574
Club	chr1-21002270-21003249	-0.8133625646830202	9.491995734244604e-6	0.00341130037345634	3.4096297829708573	4.0662855236541136	3.5728750974987653	2.9549983524900716	2.945229475920365	2.9149045752196865
Club	chr8-123786226-123786563	-1.1477670826241473	9.526329661283762e-6	0.00341130037345634	2.9235077542192895	2.679942678663103	2.974591276442101	1.616423151489243	1.9416298436124917	1.788033577610655
Club	chr8-88369154-88370016	-1.0701216868488357	9.531398577667066e-6	0.00341130037345634	2.9235077542192895	2.96306597027324	3.2132193189737226	2.139343888393023	1.6923501491734538	2.2421587282444664
Club	chr12-73779195-73780256	0.8158632504175496	9.6136809907184e-6	0.00342538887156793	2.9235077542192895	2.8126738352701968	2.858857541668615	3.35191351530694	3.7863500260359575	3.773393564567285
Club	chr13-22992365-22993078	-0.8571946079023308	1.0052874649231893e-5	0.00356595569557553	3.5344002304786133	3.580900559094483	3.5230507238155244	2.9959468123928876	2.6032335339723027	2.524346868956417
Club	chr12-28666823-28667979	-0.7919082939634394	1.033545766926494e-5	0.00364997144911227	3.8223847750046	3.6884699180874	3.8198345163184872	2.5773297092991356	2.906658158742571	3.4749647270785036
Club	chr7-101767447-101767884	1.4430596153373765	1.0432446190419769e-5	0.00366022329132396	0.8695750866859615	1.0603580879918044	1.140764582471897	2.343508755287602	2.3960814278147615	2.0772437300851125
Club	chr8-85590299-85590618	-2.082996407369291	1.0475536825352702e-5	0.00366022329132396	1.7769707041704337	1.5906141010633987	1.855518658919318	-0.26243968519763655	-0.00469519477164115	0.49494722122064566
Club	chr14-34614831-34616093	-0.500502235212043	1.050206903364392e-5	0.00366022329132396	4.769034763423589	5.076171071487489	4.939402959707055	4.547298353444348	4.299399886985096	4.482977685156199
Club	chr10-81286610-81286929	-0.6743567455419369	1.0661027141183296e-5	0.00369946912257444	4.231618282919844	3.9413683782790536	4.43261078970093	3.712839940345371	3.652889271244208	3.140677780381206
Club	chr8-85857151-85857585	-1.5195526895820173	1.0826314332133348e-5	0.00374056190249448	2.023976216345958	2.494765284065918	2.146240309551636	0.9634060695562976	0.8555958469047197	0.9413403925625614
Club	chr5-4326351-4327076	-1.1224636096012297	1.103630242959298e-5	0.00379667831685635	2.728339660792217	3.073022310139346	2.858857541668615	1.8125522527711129	1.498480576374613	2.2421587282444664
Club	chrX-73880136-73881329	-0.5700364636988483	1.1195498556040271e-5	0.00383491472426903	4.645365098822003	4.566798454742011	4.511382251833647	4.040972379227569	4.142268890679793	3.82632760644592
Club	chr12-12509087-12510162	-0.8077230860639875	1.139112278031323e-5	0.0038783483861788	3.8223847750046	3.617655423137341	3.5481779894491887	2.8694405552202253	2.8670272197942284	2.962974385588109
Club	chr7-112260936-112261544	-0.5420206414290781	1.1419484172204928e-5	0.0038783483861788	4.794210396642488	4.622113440258531	4.713709817597336	4.135628709512715	4.328872074212525	4.02054642027884
Club	chr4-43964366-43965704	0.8442989587536496	1.155737352390987e-5	0.00390854701563684	2.9235077542192895	2.533751120663847	2.6885156022249452	3.383118704708649	3.6055101761764776	3.6018341966333387
Club	chr9-16013724-16014581	-0.7783098504808296	1.1656054408758105e-5	0.00392528698089367	3.649233690042708	3.9557943133531617	3.667641051359877	3.074513713979966	3.089961739428277	2.865177735137807
Club	chr15-85479302-85479907	-0.5781536505561798	1.1713725924608142e-5	0.00392813400628077	4.415915062245483	4.692714711458979	4.511382251833647	4.117187770238657	3.8074407259880463	4.02054642027884
Club	chr5-23581469-23581885	-0.592229116400119	1.1767430082221126e-5	0.00392963234193402	4.479377646890822	4.397469963652843	4.586074538150723	3.688065373772886	4.074289253474442	3.902256104642178
Club	chr4-82915048-82916295	-0.4997209726368188	1.1817680848467878e-5	0.00392996976615799	4.882935226882065	4.944931487884782	4.8911209717131845	4.207121969828944	4.532586751536307	4.482977685156199
Club	chr19-23066626-23067119	1.5688674732802843	1.2689888218665873e-5	0.00420251186102971	0.73736775716171	1.0603580879918044	0.25712281348100857	1.9014472499439743	2.2801657693198596	2.0772437300851125
Club	chr18-60628328-60628934	-0.5560603605177733	1.2828509043348784e-5	0.0042198029461499	5.038516753662394	4.808517934721964	4.166650629841707	4.021272365696548	4.10867943420219	4.466397711781792
Club	chr8-81854484-81855363	-1.4286920790834785	1.2864706560644064e-5	0.0042198029461499	2.461259230062606	2.282270022805744	2.2722265654851475	0.787985530476374	1.0091283669363065	1.4259292483065684
Club	chr8-73123930-73124351	2.8422200574118377	1.290071566757602e-5	0.0042198029461499	-0.8699182720461816	-0.5229239689794801	-0.3379974228843144	1.2608690112825245	1.390811320262265	1.4259292483065684
Club	chr11-63956677-63957868	-0.5504658812911161	1.3267612750802086e-5	0.00429354032604331	4.5401658132169596	4.718324162260939	4.680004911567862	4.153836903333895	3.965908272771087	4.211727756112967
Club	chr3-116301652-116302218	-0.5435916722122379	1.3273597261602629e-5	0.00429354032604331	4.530210660514441	4.718324162260939	4.830965284520893	4.117187770238657	4.05678178088251	4.307923466785527
Club	chr1-134181972-134182742	0.593580731475132	1.3287531455579352e-5	0.00429354032604331	4.020282307602809	3.772363492634344	3.7348417828387097	4.533457366602318	4.386069488641492	4.380513263849672
Club	chr16-26786949-26787772	-0.8784941199593551	1.3917484534430378e-5	0.0044789607889595	3.1742187398859034	3.5993950362519205	3.597156528290657	2.824680500127067	2.741151259979881	2.1620563840384
Club	chr6-88924305-88925321	-0.658858057479199	1.3993459907581609e-5	0.00448532539013615	4.020282307602809	4.181243221391472	4.4190536885318235	3.712839940345371	3.652889271244208	3.221942900292157
Club	chr1-193272307-193273720	1.0115995676511311	1.4230020551307229e-5	0.00454290560096373	2.133240742246848	2.282270022805744	1.7726631804843875	3.0357650258374735	3.089961739428277	3.0094940474640226
Club	chr11-63004549-63005063	1.4460890066111696	1.4520979113480309e-5	0.00461732424304816	1.206083506133413	0.9493940309480294	0.6772124863712976	2.5223304278288365	2.154116557757636	1.9871319977924524
Club	chr9-74119954-74120603	-0.7302314470317595	1.551932414731916e-5	0.00491519166208665	3.9915481375069306	3.866992220242939	3.799051126509263	2.9549983524900716	3.2525790820430043	3.3358532572073765
Club	chr7-120981527-120982910	-0.3709101551304765	1.576507891485379e-5	0.00497329042827	5.71548207926088	5.6152781782119225	5.697422102208961	5.342394868903075	5.307523929293829	5.2652808473222805
Club	chr16-52858576-52859461	-0.581048802436794	1.650008527367802e-5	0.00518466459001098	4.520186335825518	4.5190252210157915	4.43261078970093	3.5844800572216635	3.9470259296597985	4.211727756112967
Club	chr18-11400752-11401525	-0.5562142202851139	1.6765100401216715e-5	0.00524727918910552	4.579313378734586	4.666642436234317	4.622018881623024	4.207121969828944	4.299399886985096	3.5397936129148335
Club	chr8-83426953-83427859	1.421786757419295	1.6853734956282007e-5	0.0052544152122296	1.102397039878582	1.0603580879918044	0.8488176217169322	2.681411566618958	1.8632268174973623	2.1620563840384
Club	chr5-118379002-118379946	-0.33539318329206297	1.7523774815569385e-5	0.00543406450449563	6.068335747176091	5.841878598147583	6.084224592551201	5.705433527752712	5.582958129174121	5.707579545304829
Club	chr8-88324377-88325691	0.9636524938890596	1.7566138452361464e-5	0.00543406450449563	2.418723870589736	1.9775002446455403	2.2722265654851475	3.2198706349363593	3.1239846967828364	3.054560423311568
Club	chr8-90892042-90893066	-0.6909242311009474	1.7672146851493242e-5	0.00544575051934895	4.142941630162357	3.8821773658199024	4.04835419887981	3.6110819474404425	3.1572237449317884	3.260920939815362
Club	chr2-59997468-59998258	-0.5372115668567117	1.7874710329438924e-5	0.00548698608005069	4.663694592079726	4.808517934721964	4.485600041877753	4.060407008654026	4.207188960527327	4.150772855410682
Club	chr5-117182322-117183239	1.0796213627596518	1.8171833060136495e-5	0.00555682122680312	1.6355554497614262	1.6627354896932347	2.3313205735064177	2.778487164000933	3.1572237449317884	2.587040977938853
Club	chr7-110262502-110263373	-0.6640950125685994	1.858312632030041e-5	0.00566090258731227	4.2559845942084555	4.0662855236541136	4.012693732191007	3.5573784248963967	3.629394210219735	3.140677780381206
Club	chr12-20815241-20816162	-0.9201261350829308	1.950229136854424e-5	0.00591831512816065	3.1995654029074903	3.36008282501449	3.3045269149046623	2.6303090452648035	2.6032335339723027	1.788033577610655
Club	chr19-56349110-56349845	-0.6025416087152985	2.0646632125481013e-5	0.00623421344542548	4.338164837967613	4.469615691307066	4.245577705327055	3.7611481622300382	3.984546668593401	3.4749647270785036
Club	chr12-29982759-29984205	-0.5590268264338454	2.0699475806116284e-5	0.00623421344542548	4.6267997286434746	4.386862478042197	4.668592657821445	3.9396667569358774	3.8487190980872352	4.250979028979281
Club	chr3-52576529-52577384	-0.627873538135151	2.114144922455319e-5	0.00634338851695503	4.243852879621723	4.229535596791838	4.3492887293679	3.320018414102536	4.002947340088466	3.5077432828866004
Club	chr1-93157649-93157998	-0.5581310339403314	2.164097668645071e-5	0.0064248321085092	4.672772743153349	4.397469963652843	4.549211719127752	3.918523137799559	3.9278931687038297	4.150772855410682
Club	chr4-10745102-10745903	-1.4214361321371136	2.1661544082074653e-5	0.0064248321085092	2.3296953276955388	2.3710577716981773	2.0788658355162246	0.9634060695562976	1.2744538768673932	0.7353405289573504
Club	chr13-115346117-115347038	-0.7079732390116394	2.1706442552793828e-5	0.0064248321085092	4.155948344605676	3.984220517026655	3.6210360430644233	3.184881210793725	3.019409803434558	3.6018341966333387
Club	chr5-118339633-118340832	-0.35134326780757535	2.173488534678351e-5	0.0064248321085092	5.861577908463864	5.806498141438672	5.752510946612671	5.4858512595995	5.285145191386355	5.627818393435319
Club	chr2-77091630-77092429	-1.0053552615549888	2.198905239484917e-5	0.00647597878131993	2.8613398022574796	3.1751884593405015	3.081726316080034	2.343508755287602	2.0159907927169263	1.891014625610779
Club	chr2-63832350-63832771	-1.2419202745801032	2.2125056240346892e-5	0.00649207716417119	2.461259230062606	2.6447600055430773	2.59515597718287	1.8125522527711129	0.8555958469047197	1.5569915494595832
Club	chr7-112530894-112531407	-0.7098438492849818	2.2528705441598456e-5	0.00658630417108005	4.020282307602809	3.836133854625547	3.860524089769395	3.1122488324501125	3.089961739428277	3.4749647270785036
Club	chr8-75132491-75132869	-1.393910263073583	2.2769925211424006e-5	0.00663253018603712	2.3296953276955388	2.327346822294492	2.2722265654851475	1.3893722389498355	0.6837567793507308	1.121567650090473
Club	chr1-93121954-93122664	-0.5565860127411285	2.3031706354919695e-5	0.00664355834124997	4.690759449248206	4.469615691307066	4.43261078970093	3.918523137799559	3.908503258441986	4.171378638869081
Club	chr19-22066367-22066742	2.1692411598617847	2.3054574114229203e-5	0.00664355834124997	-0.4998685704456999	0.21303359383969683	-0.00996610841711257	1.9014472499439743	1.390811320262265	1.4259292483065684
Club	chr8-103316684-103317303	-0.8439618984525554	2.3057505895432303e-5	0.00664355834124997	3.493997282898384	3.5431847743854403	3.333722234103111	2.465151045329935	2.5033723323446972	3.0094940474640226
Club	chr14-55933541-55934138	-0.4249824100733864	2.3532933547611815e-5	0.00675615285000717	5.295192921365038	5.335340192195738	5.066581374613658	4.666231723889137	4.919146262661366	4.883454574348642
Club	chr13-16804620-16805046	2.1707047711589325	2.3641897964950935e-5	0.00676310810171564	-0.4998685704456999	0.3934278784603069	-0.3379974228843144	1.9014472499439743	1.2744538768673932	1.5569915494595832
Club	chr12-24592778-24593839	-0.3801022157442059	2.3821571526914317e-5	0.00678605666345457	5.518072331018992	5.501885014367405	5.5926292465737335	5.110357221703441	5.1513248177795274	5.216541544323667
Club	chr8-72665185-72666030	-1.8086401682285065	2.3892170631367896e-5	0.00678605666345457	1.4787569035857862	2.3710577716981773	1.3834597357316392	0.0798704752829122	0.4886470219271158	0.49494722122064566
Club	chr2-27939311-27940494	-0.36052510940288635	2.3983982502457403e-5	0.00678797734569549	5.702243013288989	5.596987485708307	5.896428753509651	5.456812619178611	5.379707821456755	5.245982263053199
Club	chr3-109368490-109369312	-0.6843980164851705	2.4492087328623125e-5	0.00690728789354087	3.9769635512242063	3.9413683782790536	4.04835419887981	3.383118704708649	3.453254299828814	3.054560423311568
Club	chr9-40807404-40808409	-0.7726351270009146	2.508317979729953e-5	0.00704258788209607	3.5143401885906784	3.7056434525474713	3.799051126509263	2.778487164000933	2.8670272197942284	3.140677780381206
Club	chr6-87316646-87317509	1.1664865546195928	2.5172014422698457e-5	0.00704258788209607	1.559285324924083	1.5906141010633987	1.5911465333330266	2.5773297092991356	2.2801657693198596	3.054560423311568
Club	chr9-70207043-70208551	-0.29664138243697336	2.52365575888272e-5	0.00704258788209607	6.255199092662384	6.3060599820723775	6.392415460861302	5.943842772343269	5.99047603064868	6.1322573755896626
Club	chrX-7428609-7429881	-0.5510174917499691	2.532734672990641e-5	0.0070432968543808	4.530210660514441	4.5761661584534314	4.485600041877753	3.918523137799559	4.05678178088251	3.99765156898568
Club	chr1-187053538-187054798	0.8087234013908475	2.5502543062435747e-5	0.0070673922461775	2.983107097642338	2.6447600055430773	2.59515597718287	3.66285792342797	3.221489025759491	3.7184430957203114
Club	chr11-78031660-78032844	-0.3653972793104694	2.565049631301411e-5	0.00708379727243696	5.652633082633625	5.578461920270159	5.851716164678917	5.507252988541466	5.277607800791315	5.155794026279561
Club	chr1-93401199-93402251	-0.6971102389611208	2.5914213421291663e-5	0.00710096684174481	4.155948344605676	3.739389136831889	3.90009746908898	3.1122488324501125	3.37064342311932	3.2988735337088393
Club	chr1-175988844-175989389	-0.6006713830919969	2.5922772597541895e-5	0.00710096684174481	4.383105241568588	4.386862478042197	4.15033350898585	3.637202192404807	3.7863500260359575	3.773393564567285
Club	chr13-64155167-64155543	-0.6545481323602098	2.5979580987689632e-5	0.00710096684174481	3.8059754195068	4.3326226441698	4.182785263385197	3.472878019341023	3.6055101761764776	3.3358532572073765
Club	chr1-39417603-39418427	-0.666027186082911	2.6207924609877104e-5	0.00713893132752051	4.326707543001398	4.0258364559719	3.8198345163184872	3.4136631979519763	3.1572237449317884	3.746179938750638
Club	chr11-87443380-87443863	-0.8361578907819522	2.6306708016954993e-5	0.007141465919215	3.5929592012970275	3.580900559094483	3.244301717916291	2.778487164000933	2.154116557757636	3.098261571166099
Club	chr11-116521855-116522694	-0.5042737203574558	2.7578703839488407e-5	0.00746139495199067	4.690759449248206	4.7763688210556206	4.789421196425012	4.135628709512715	4.314211238596157	4.307923466785527
Club	chr19-37320890-37321671	-0.8097022461797692	2.804438781328945e-5	0.00756175229781843	3.1484187864395135	4.193468708178331	3.2747285556396983	2.9128536024466927	2.9827963616085245	2.6471237226551705
Club	chr3-27154947-27155425	-0.5469028028858629	2.836696572912871e-5	0.00762297733593677	4.510091871156562	4.622113440258531	4.459348684719227	4.040972379227569	3.965908272771087	3.99765156898568
Club	chr15-97836212-97838107	-0.4003125792477777	2.8873108414626207e-5	0.00773295479459109	5.265497014139098	5.431374732128512	5.419619039033397	5.082111441946816	5.003810620153595	4.806503044838807
Club	chr14-27019616-27020314	-0.682671031445992	2.911326216766369e-5	0.00777119625460058	3.7555968727859295	4.11851176124694	4.0658592430889975	3.5844800572216635	3.1239846967828364	3.221942900292157
Club	chr17-28419529-28421684	-0.442418230523665	2.9294076345091776e-5	0.00779339607084821	5.031476455601563	5.1595470667479715	5.159192359652543	4.371739384263376	4.869870966078505	4.739084744374594
Club	chr12-54312369-54312848	2.0779839948831005	2.9739518748634876e-5	0.00787507786838566	0.5918114973044913	-0.8847744569495085	-0.00996610841711257	1.3893722389498355	1.5986694431811734	1.891014625610779
Club	chr9-69712606-69713569	-0.5449032361683174	2.9798445299609972e-5	0.00787507786838566	4.726073781493684	4.469615691307066	4.43261078970093	4.040972379227569	4.10867943420219	3.877387985046404
Club	chr9-44737150-44737932	1.0139147571321203	3.024960290660055e-5	0.00796792510620991	2.133240742246848	2.086402237319131	1.5911465333330266	2.9549983524900716	2.8670272197942284	2.962974385588109
Club	chr7-98177663-98179284	-0.3281207459023309	3.094723390624155e-5	0.00812487050172681	5.857602663397736	5.9575028163098676	6.045044180893945	5.555989243993262	5.7447704660688395	5.543388154302687
Club	chr14-16733737-16734260	-0.65184116051011	3.198303819165284e-5	0.00836927948902359	4.076088723326446	4.012097429334522	4.100244738645653	3.35191351530694	3.47977247501229	3.4414240820777815
Club	chr15-87391242-87391832	-0.6186490386858863	3.218324495680723e-5	0.00839414753755784	4.194279371763241	4.205591465363287	4.230133950463176	3.7371962401789145	3.676007826040403	3.3358532572073765
Club	chr2-19560053-19561070	-0.6328266103899601	3.2361448172892926e-5	0.00841104820699666	4.089709434317836	4.264722773185147	4.0658592430889975	3.5844800572216635	3.652889271244208	3.2988735337088393
Club	chr15-59341092-59341786	0.9919921205903866	3.2458813809389215e-5	0.00841104820699666	1.9057532792558791	1.731422483760981	2.5461083053498075	2.778487164000933	3.221489025759491	2.9149045752196865
Club	chr19-54040412-54041367	-0.7468772386885698	3.3437287085239436e-5	0.00863655908364767	3.685566382682632	3.6884699180874	3.7348417828387097	2.778487164000933	3.1239846967828364	3.0094940474640226
Club	chr6-118478953-118479813	-0.7474438555719072	3.518410044451378e-5	0.0090527600894512	3.6675144082183144	3.653497117014436	3.799051126509263	2.6303090452648035	3.1572237449317884	3.098261571166099
Club	chrX-151808360-151808943	-1.1467342786954626	3.5275502278095076e-5	0.0090527600894512	2.461259230062606	2.494765284065918	3.081726316080034	1.5073597437234465	1.8632268174973623	1.4259292483065684
Club	chr8-73054449-73055195	1.24107316749979	3.5627592525297303e-5	0.00911381222637509	1.7079951021487705	1.2595584132452828	0.8488176217169322	2.778487164000933	2.218517351182634	2.3180465490887405
Club	chr1-51268252-51268615	-0.953906286148016	3.583228560155749e-5	0.00913688938796008	3.320020422388396	2.991350648860565	3.011194098780195	1.5073597437234465	2.6032335339723027	2.3180465490887405
Club	chr3-122458667-122459244	-0.7304965494602386	3.6167418289165635e-5	0.0091929744856525	3.772585940751567	3.820453574026728	3.6445267308112608	2.8694405552202253	2.945229475920365	3.3358532572073765
Club	chr5-67883471-67884320	0.8637051105188824	3.6517612585047016e-5	0.00925251966869134	2.418723870589736	2.494765284065918	2.495334284023379	3.074513713979966	3.3987092798182967	3.3719087430548655
Club	chr2-178981736-178982578	-0.9626970998468848	3.6858527260864986e-5	0.00930934423336758	2.8613398022574796	3.381613456931696	2.8984760387714874	1.9014472499439743	2.218517351182634	2.3901412546184946
Club	chr2-180196810-180197436	0.7934244010256188	3.6982466098342206e-5	0.00931118165375674	2.983107097642338	2.747834164167421	2.495334284023379	3.8531669285621177	3.453254299828814	3.181882459411302
Club	chr8-31720539-31721055	-1.0118813783434173	3.748522962360764e-5	0.00938815730610533	2.8927586164365757	2.9342156498288694	3.011194098780195	2.210657748950763	1.5986694431811734	2.1620563840384
Club	chr2-73335883-73336829	-0.5893432568942528	3.752345738294495e-5	0.00938815730610533	4.326707543001398	4.299072131883376	4.275977925444746	3.712839940345371	3.676007826040403	3.800103347797887
Club	chr7-79288335-79288830	-1.0071243435219666	3.83091657058252e-5	0.00955478479160412	2.5025763405226127	3.270595602136531	3.115740103371631	1.9014472499439743	1.6923501491734538	2.524346868956417
Club	chr4-132563045-132564565	0.7682981892191656	4.037010359248973e-5	0.01003744145770651	2.6198696360090743	2.9047766014573684	2.974591276442101	3.5015982679063287	3.629394210219735	3.5711473724660374
Club	chr2-127137856-127138236	-1.0751302145208452	4.134790064697781e-5	0.0102486293367596	2.7963718274224667	2.533751120663847	3.046891197536875	1.7178180178043176	1.6923501491734538	1.9871319977924524
Club	chr13-81108465-81109326	-0.8985723522438305	4.181697098732003e-5	0.01033280522736837	3.0681294346393067	3.504456472349481	3.011194098780195	2.064320765275762	2.6032335339723027	2.3901412546184946
Club	chr16-24238062-24238890	0.8007102384992413	4.215891713265325e-5	0.01038514658701025	2.374896232830222	2.7806182337600043	2.9370355704706457	3.5015982679063287	3.37064342311932	3.5397936129148335
Club	chr5-32133569-32134078	-0.5695884159282775	4.3116118274042895e-5	0.01058825732827049	4.598495884532504	4.229535596791838	4.290941141378899	3.784708914943824	3.828227539034121	3.877387985046404
Club	chr6-94889126-94890620	-0.4396506445545793	4.3450160643836814e-5	0.0106185079388296	4.921528770826208	5.036002100446945	5.175410151761107	4.6406364544796395	4.5823803418991975	4.593990346588276
Club	chr3-55212244-55212642	-0.741707176826802	4.360241993868539e-5	0.0106185079388296	3.703395267230643	3.635687571663234	3.712787519414346	3.254031521571411	2.826276791189609	2.760266495027952
Club	chr8-68725905-68726236	2.4401753957275023	4.366307166076506e-5	0.0106185079388296	-0.4998685704456999	0.21303359383969683	-1.3689069233600388	1.616423151489243	1.2744538768673932	1.2817599049615296
Club	chr1-191811622-191812283	0.8775226955194436	4.3771476869079074e-5	0.0106185079388296	2.184918719058727	2.4546966069816736	2.7330234438978303	2.5223304278288365	3.6055101761764776	3.5077432828866004
Club	chr8-70796666-70797921	-0.2801800821260873	4.467244938985792e-5	0.01080423494152527	6.3572668729546065	6.3881298896759	6.367927846566124	6.10692978162676	6.135126948578551	6.023123190645507
Club	chr1-160692854-160693482	-1.155559950002168	4.664173604625625e-5	0.01123291771789381	2.461259230062606	2.679942678663103	2.6885156022249452	1.9851812451978712	1.498480576374613	0.9413403925625614
Club	chr11-43157688-43158174	-1.355241577583136	4.6726415605933274e-5	0.01123291771789381	2.234809404871287	2.5717111067109126	1.855518658919318	0.5882438613893537	1.14788203485463	1.4259292483065684
Club	chr9-65408686-65409444	-0.3100606525872874	4.6971307997028694e-5	0.01124031342290282	6.008642097743711	6.077794792932721	5.995665348924734	5.771780367252713	5.755662664773735	5.620343864393751
Club	chr2-69405675-69406062	1.5162208891248263	4.7038849837737975e-5	0.01124031342290282	0.24750377263180923	0.9493940309480294	0.8488176217169322	1.616423151489243	2.154116557757636	2.1620563840384
Club	chr7-73792002-73793204	-0.5355891246250584	4.763601908814463e-5	0.01134903270287462	4.73476893202887	4.538324760777426	4.43261078970093	4.340284375892768	3.5313898609841323	4.231486876655957
Club	chr17-31982368-31983238	-0.397879131253812	4.8037259765000384e-5	0.01137823459460509	5.341470484427894	5.290516363394937	5.230778381407333	4.764300004703666	5.0129182550609	4.895890040201745
Club	chr15-99505302-99505856	-0.4440680349949348	4.804371596228534e-5	0.01137823459460509	4.995750209063859	5.069553431673224	4.920283623619198	4.491119383078121	4.74425399217077	4.398104047263985
Club	chr8-117167113-117167993	-0.3774188069103804	4.845036838050014e-5	0.0114405940863446	5.289302438660695	5.49202065992177	5.604655935497585	5.013971072448565	5.1513248177795274	5.08152960791601
Club	chr17-31725836-31726633	-0.3639099595275713	4.905482336159191e-5	0.01152620801806002	5.547982082169678	5.59237834836958	5.473078852020945	5.1196509130648575	5.117947995217419	5.32167440477865
Club	chr11-98404615-98405254	-0.6472450554739976	4.910177324387822e-5	0.01152620801806002	4.155948344605676	3.970077426172959	3.880446463271939	3.383118704708649	3.47977247501229	3.260920939815362
Club	chr16-53241964-53242657	-0.4950499626807826	4.93352044714205e-5	0.01154704205065399	4.6361122771638446	4.768218342404269	4.713709817597336	4.098508058268176	4.254031014630909	4.307923466785527
Club	chr8-86903115-86903835	0.89708748590487	4.9797746938132945e-5	0.0116212215749306	2.5025763405226127	2.282270022805744	2.0788658355162246	3.0357650258374735	3.453254299828814	2.865177735137807
Club	chr13-117215938-117216560	1.3041891204068417	4.9975713230662114e-5	0.01162875109144491	1.302815083495978	0.9493940309480294	1.140764582471897	2.7307657102484524	2.0159907927169263	1.9871319977924524
Club	chr1-163009039-163009918	-0.6618876184338529	5.193663831247821e-5	0.01204990400289392	4.034437591786054	3.9267967358091127	3.840322748684642	3.2198706349363593	3.426239552374026	3.221942900292157
Club	chr11-116060329-116061145	-0.3715703140619838	5.217925908519999e-5	0.01207110442350139	5.295192921365038	5.624337293607411	5.691795731780266	5.0039685942885175	5.143052723972029	5.367041553836346
Club	chr8-61927684-61928639	0.999183806384542	5.271723241173998e-5	0.01215774194538004	1.9057532792558791	2.086402237319131	1.7726631804843875	2.778487164000933	2.741151259979881	3.098261571166099
Club	chr1-91103576-91104014	-0.5880395951072935	5.285842298209387e-5	0.01215774194538004	4.405061151572098	4.2413602692431995	4.15033350898585	3.4136631979519763	3.7432204893622263	3.926702819431122
Club	chr19-58382038-58382904	-0.48356180874176913	5.325793197893003e-5	0.01221443122730564	4.802505584002838	4.792532927663315	4.657089408622028	4.098508058268176	4.400021413021488	4.326416189144372
Club	chr6-86169047-86169583	-1.1404269646715894	5.3497486760023625e-5	0.01223421608392838	2.5818216791897957	2.5717111067109126	2.6425908435225893	1.5073597437234465	1.5986694431811734	1.5569915494595832
Club	chr3-123088987-123089710	-0.6471117457357278	5.418321720168651e-5	0.01235563123228858	3.8223847750046	3.8972043428909258	4.391551203434698	3.320018414102536	3.5313898609841323	3.3358532572073765
Club	chr16-44665461-44666024	-1.3651286262641422	5.435250012339224e-5	0.0123589223357498	1.9057532792558791	2.533751120663847	2.146240309551636	1.1197905704363795	0.8555958469047197	1.121567650090473
Club	chr6-72318741-72319444	0.679664515086266	5.485310401766033e-5	0.012437318005277	2.9235077542192895	3.36008282501449	3.244301717916291	3.960504973287896	3.7863500260359575	3.773393564567285
Club	chr4-135300056-135300780	1.1004870142377765	5.5561931268844983e-05	0.01256234804087551	1.3934664248865245	1.5146967142628225	2.0081901473844086	2.824680500127067	2.554166791176591	2.524346868956417
Club	chr4-106621933-106623173	-0.3282670770819284	5.755288215889676e-5	0.0129757362453838	5.68888133135427	5.841878598147583	6.062589190046903	5.583116741296603	5.526840663642461	5.486967536290222
Club	chr14-99805858-99807695	-0.6733296407389214	5.8045518181249344e-5	0.0130499405551602	4.048455337031181	4.156476989699933	3.444931288333372	2.9128536024466927	3.3420207292232207	3.5711473724660374
Club	chr8-84952631-84953384	-0.8423356954349722	5.944494075612808e-5	0.01332702138097779	3.0681294346393067	3.2934931431939156	3.597156528290657	2.5773297092991356	2.5033723323446972	2.4588040463997634
Club	chr9-103090060-103091011	-0.5071493832024114	5.9971126093423455e-5	0.01340732637470115	4.579313378734586	4.538324760777426	4.746645236990218	4.1895780478230344	4.142268890679793	3.99765156898568
Club	chr8-91394919-91395242	-1.8062229405274997	6.04340867948698e-5	0.01347308752869315	1.6355554497614262	1.4345614273668743	2.146240309551636	-0.26243968519763655	0.8555958469047197	-0.1548482540712332
Club	chr5-114154739-114155850	-0.34219796549926673	6.0871050186211896e-5	0.01353270266702491	5.577284322077134	5.837990012419318	5.800354105380327	5.56281908873396	5.4484515045615645	5.124433326591152
Club	chr1-72963137-72964089	0.7635143079801691	6.122310096772494e-5	0.01357316148454461	3.0120082030918356	2.6447600055430773	2.7330234438978303	3.2198706349363593	3.8487190980872352	3.4414240820777815
Club	chr6-18356752-18357589	-0.7530737309935639	6.182129148733849e-5	0.01366781417226443	3.4096297829708573	3.671089488219863	3.7348417828387097	3.1490220573426595	2.9827963616085245	2.3180465490887405
Club	chr11-74457003-74457652	-0.7871594530294187	6.228293364333574e-5	0.01373183839762959	3.4733634219242324	3.671089488219863	3.2132193189737226	2.5223304278288365	2.650686237357616	3.0094940474640226
Club	chr6-83744092-83745018	-0.6396977098883821	6.257600406975612e-5	0.01375115517662671	3.838609585937576	4.0258364559719	4.198741446313224	3.1490220573426595	3.5812240726887516	3.4070850660945897
Club	chr19-20406230-20406990	-1.004061977370962	6.271513662471966e-5	0.01375115517662671	2.728339660792217	3.1996382409213373	2.6885156022249452	1.8125522527711129	1.498480576374613	2.524346868956417
Club	chr2-137822797-137823590	-0.9067057028438128	6.402641231588066e-5	0.01400020827330155	3.122149033926467	3.073022310139346	3.181452486830256	1.9851812451978712	2.650686237357616	1.9871319977924524
Club	chr17-34861983-34862836	0.9742719532399574	6.464822633750884e-5	0.01408159822082285	2.133240742246848	1.731422483760981	2.2722265654851475	3.5015982679063287	2.3960814278147615	2.760266495027952
Club	chr9-83556749-83557665	-0.4030368083865891	6.475149785799115e-5	0.01408159822082285	5.086859708115857	5.261777369288162	5.2614887425041	4.787809757312668	4.869870966078505	4.739084744374594
Club	chr16-30213266-30213902	-1.0313363245774527	6.500746781479943e-5	0.01409884788379014	2.953615168478675	2.6447600055430773	2.818120267679336	1.616423151489243	2.218517351182634	1.5569915494595832
Club	chr9-106312788-106313514	-0.5948163011720843	6.54387672217118e-5	0.01412955067184989	4.076088723326446	4.193468708178331	4.3635142253534625	3.5015982679063287	3.47977247501229	3.902256104642178
Club	chr18-74294395-74295368	0.8443205115869102	6.550310415206309e-5	0.01412955067184989	2.5025763405226127	2.533751120663847	2.2722265654851475	3.4435743933057834	3.3128186543784452	2.9149045752196865
Club	chr8-70476444-70478039	-0.27615748652058203	6.575643277722878e-5	0.01414596337686302	6.3600795834898936	6.291916018058898	6.388942574979545	6.015294507102539	6.066801833552271	6.1322573755896626
Club	chr14-41146884-41147974	-0.49710323676464674	6.73744579395498e-5	0.01445508128244986	4.598495884532504	4.980642192887837	4.391551203434698	4.117187770238657	4.254031014630909	4.250979028979281
Club	chr4-151902140-151903351	-0.5683739582336276	6.757426448691791e-5	0.01445908095772089	4.372000699360318	4.253088811234878	4.290941141378899	3.5573784248963967	3.7432204893622263	3.9507421736567903
Club	chr7-28802253-28803218	-0.3786241985930355	6.800308963863842e-5	0.01451193205946259	5.352811593223846	5.441661082702328	5.276602204849859	4.973538209934293	5.057613450218533	4.920443952575717
Club	chr8-69091014-69091361	-0.7162982457387171	6.864254356102141e-5	0.01457057022445454	3.5143401885906784	3.9413683782790536	3.5728750974987653	2.9549983524900716	3.089961739428277	2.962974385588109
Club	chr19-53824806-53825699	-1.2337288030467304	6.866029087758476e-5	0.01457057022445454	2.6198696360090743	2.4134832144472207	2.146240309551636	1.5073597437234465	1.6923501491734538	0.2063281743112872
Club	chr7-65469574-65470129	-0.3576112555721704	6.882555223048368e-5	0.01457057022445454	5.518072331018992	5.545458502270649	5.616583195047867	5.42717746019179	5.03096283115363	5.124433326591152
Club	chr5-120849668-120850091	1.5230403571706062	6.990267420431061e-5	0.01472099598338483	0.9906775729980224	0.6980281918722901	-0.00996610841711257	2.210657748950763	1.6923501491734538	1.891014625610779
Club	chr3-108372296-108373222	-0.638225520043992	6.990499521002921e-5	0.01472099598338483	3.9915481375069306	3.970077426172959	3.994527412517114	3.5573784248963967	3.2525790820430043	3.260920939815362
Club	chr13-3694628-3695399	-0.5513064574172097	7.223055566050378e-5	0.01512189143428699	4.499926278051497	4.354563883606752	4.260857887426376	3.7371962401789145	4.074289253474442	3.631881868629193
Club	chr1-168731314-168731700	1.3941733275117043	7.233596429004676e-5	0.01512189143428699	0.9906775729980224	1.2595584132452828	-0.00996610841711257	1.9014472499439743	2.5033723323446972	1.6771326904014574
Club	chr1-130733506-130734667	-0.4056606646437622	7.237711782561057e-5	0.01512189143428699	5.153226621272274	5.261777369288162	5.057859782046362	4.799422511474048	4.665586300882433	4.845491810947535
Club	chr9-103180778-103181477	1.3213659869315415	7.368853607899874e-5	0.01530443914270873	0.8695750866859615	1.2595584132452828	0.8488176217169322	2.210657748950763	2.0159907927169263	2.3180465490887405
Club	chr8-84233097-84233387	0.9202547944644504	7.388159308481552e-5	0.01530443914270873	2.023976216345958	2.1876575840477095	2.2722265654851475	2.6303090452648035	3.2525790820430043	3.098261571166099
Club	chr19-38015204-38016239	-0.3387578779314648	7.393246683671762e-5	0.01530443914270873	5.711082542352112	5.550219752673257	5.8107738445612584	5.326429892065289	5.393721105205183	5.32167440477865
Club	chr5-52882095-52883149	0.601237846428572	7.40178608365355e-5	0.01530443914270873	3.5929592012970275	3.5621659117666766	3.3623384377419927	4.060407008654026	4.17509406340145	4.065274141822799
Club	chr7-18533433-18533880	0.77502544697551	7.561032659166878e-5	0.01559331107476555	2.8927586164365757	2.4134832144472207	2.818120267679336	3.5573784248963967	3.5812240726887516	3.140677780381206
Club	chr15-11699554-11700354	-0.5368238847373238	7.661757993170887e-5	0.01576031517914832	4.415915062245483	4.538324760777426	4.3492887293679	3.5844800572216635	4.0915868132182585	4.02054642027884
Club	chr2-27598792-27600151	-0.3356827344227312	7.702409475588017e-5	0.01580320578574886	5.6572142341536376	5.655603592185266	5.8667748593195395	5.226741894939343	5.414489074460934	5.519477552135574
Club	chr4-133107457-133109610	-0.5223510087532208	7.777278620471246e-5	0.01591590157069361	4.645365098822003	4.397469963652843	4.43261078970093	4.098508058268176	4.002947340088466	3.82632760644592
Club	chr11-20955542-20956068	-0.6377930254733822	7.813418168369799e-5	0.01594896498347648	3.7555968727859295	4.193468708178331	3.9574937798969665	3.254031521571411	3.47977247501229	3.3358532572073765
Club	chr9-120893338-120894225	1.8822078496091292	7.882720560742632e-5	0.01600470954799133	-1.3689069233600415	0.3934278784603069	0.8488176217169322	1.2608690112825245	1.7803168922647676	1.891014625610779
Club	chr16-23374761-23375403	0.7357872698127969	7.888185818107002e-5	0.01600470954799133	2.7963718274224667	2.8126738352701968	2.974591276442101	3.688065373772886	3.426239552374026	3.5711473724660374
Club	chr15-61532626-61533361	-0.7140364618194409	7.90088653574473e-5	0.01600470954799133	3.789377272996981	3.9557943133531617	3.333722234103111	2.6303090452648035	2.8670272197942284	3.5711473724660374
Club	chr15-98807584-98808271	1.0341117717638408	8.050822217796875e-5	0.01626714488219757	1.9660753946786895	1.6627354896932347	1.5911465333330266	2.7307657102484524	2.6032335339723027	2.813675534183473
Club	chr14-40995788-40996731	-0.5900759823596774	8.090504452769165e-5	0.01630604397435385	4.12981658518202	4.0258364559719	4.459348684719227	3.4435743933057834	3.828227539034121	3.5397936129148335
Club	chr9-99304236-99304619	-0.7960363130825661	8.144051654634559e-5	0.01637262092341797	2.8927586164365757	3.739389136831889	3.6210360430644233	2.9959468123928876	2.3960814278147615	2.6471237226551705
Club	chrX-134342618-134343248	-0.7050611151709459	8.214374423275439e-5	0.01647250380579043	3.738405356453516	3.617655423137341	3.712787519414346	3.1122488324501125	2.945229475920365	2.962974385588109
Club	chr8-84036851-84037242	-1.594318772242272	8.283215166063386e-5	0.01656892152465791	1.7079951021487705	2.0329785569659076	1.7726631804843875	0.5882438613893537	0.6837567793507308	0.2063281743112872
Club	chr15-18821323-18821730	2.2559626549083625	8.344373002488777e-5	0.01661433079707926	-0.4998685704456999	-0.5229239689794801	0.25712281348100857	1.2608690112825245	1.2744538768673932	1.6771326904014574
Club	chr1-180762041-180763048	-0.5533581786348302	8.365544248081934e-5	0.01661433079707926	4.291779392575438	4.3103425511216775	4.43261078970093	3.688065373772886	3.676007826040403	4.043083610210991
Club	chr11-6003079-6003499	1.4237964981740845	8.368366887718471e-5	0.01661433079707926	0.5918114973044913	1.2595584132452828	0.25712281348100857	2.278611915229597	1.9416298436124917	1.788033577610655
Club	chr1-88639351-88640308	-0.8985197554553894	8.437001242660232e-5	0.01670903084811906	3.0120082030918356	3.1503171663032745	3.115740103371631	2.5773297092991356	1.8632268174973623	2.2421587282444664
Club	chr2-167860078-167861235	-0.6403165519651259	8.523548231189862e-5	0.01681994898281893	4.034437591786054	3.8821773658199024	3.90009746908898	3.2198706349363593	3.5058120044155996	3.181882459411302
Club	chr1-105906377-105906841	1.295269388483995	8.535156791010962e-5	0.01681994898281893	0.8695750866859615	0.9493940309480294	1.3834597357316392	2.343508755287602	2.218517351182634	1.9871319977924524
Club	chr8-73007556-73007847	1.817064188152412	8.6295958799278e-5	0.01696417010760585	0.73736775716171	-1.3689069233600415	0.6772124863712976	1.7178180178043176	1.5986694431811734	1.788033577610655
Club	chr15-40824240-40824730	1.2069483913737826	8.729107146101838e-5	0.01711762898144176	1.559285324924083	1.163393599693695	1.002163414916662	2.5223304278288365	2.339287464361204	2.1620563840384
Club	chr2-57148233-57148743	-0.6707888876418693	8.892246951113716e-5	0.01735996346290476	3.789377272996981	3.7226149594469575	3.938614261523454	3.287402203701468	3.0551170025316847	3.140677780381206
Club	chr2-74077875-74078390	-0.8550885280666425	8.896187360707724e-5	0.01735996346290476	2.829221491666767	3.580900559094483	3.148970399121055	2.343508755287602	2.5033723323446972	2.3901412546184946
Club	chr2-29628163-29628574	1.6081786910834637	9.24775011795808e-5	0.01800198615645049	0.5918114973044913	0.6980281918722901	-0.00996610841711257	1.9014472499439743	2.0159907927169263	1.4259292483065684
Club	chr15-101265989-101267294	-0.288524074853696	9.283857127528476e-5	0.01802830182633339	6.202890591718058	6.081088559463666	6.122369023698489	5.729914130236216	5.9483718034833	5.8549792872406705
Club	chr5-75544446-75545533	-1.549990548138578	9.346025119738988e-5	0.01810497468098563	1.3934664248865245	1.8597016436071745	2.3880889870050424	0.3563346885523458	0.8555958469047197	0.49494722122064566
Club	chr16-29977444-29978223	-0.5134079934141677	9.385268706405692e-5	0.01813697496357508	4.530210660514441	4.459527429003323	4.52410260893839	4.079583309158204	4.0915868132182585	3.773393564567285
Club	chr1-128613788-128614170	1.0905678061909745	9.481917911258204e-5	0.01827948870370386	1.7079951021487705	1.5906141010633987	1.3834597357316392	2.7307657102484524	2.218517351182634	2.760266495027952
Club	chr6-137470659-137471594	-0.3479065766396391	9.541092976033518e-5	0.01834924608682378	5.492664957287276	5.569109159924565	5.580501456581942	5.285726980067843	5.239318594500237	5.048493198281673
Club	chr9-48723168-48724478	-0.3658076281153535	9.632318140827584e-5	0.01848015806383968	5.577284322077134	5.564409943877667	5.321015237549681	4.728301056784305	5.191988444896443	5.445271926690193
Club	chr16-76958565-76959167	-0.5171403223642929	9.698556798877108e-5	0.0185255017185744	4.489688547010983	4.4080000261196775	4.573891287822139	3.960504973287896	4.158774832591584	3.746179938750638
Club	chr9-55139867-55140677	-0.46836200411558426	9.702375229745026e-5	0.0185255017185744	4.708524665833205	4.640090299510929	4.920283623619198	4.462187654788108	4.142268890679793	4.250979028979281
Club	chr12-84202044-84202502	0.9895550779583132	9.743448312584834e-5	0.01855952498148021	2.0796426448696574	1.9775002446455403	1.3834597357316392	2.824680500127067	2.906658158742571	2.587040977938853
Club	chr8-36480100-36480999	-0.5977883864385263	9.797425486459524e-5	0.0186179076886978	3.93230372273422	4.131278168006621	4.290941141378899	3.688065373772886	3.5812240726887516	3.260920939815362
Club	chr8-82473242-82473672	-1.1233329756386294	9.920832250015552e-5	0.01872080791680585	2.2830323055490576	2.9047766014573684	2.4427079398413643	2.210657748950763	0.8555958469047197	1.2817599049615296
Club	chr18-83961079-83961733	-1.2021559318106174	9.926087596754322e-5	0.01872080791680585	2.023976216345958	2.494765284065918	2.6425908435225893	1.2608690112825245	1.2744538768673932	1.4259292483065684
Club	chr15-74275880-74276557	-0.4807197787039932	9.926236426838188e-5	0.01872080791680585	4.794210396642488	4.603909748948831	4.586074538150723	4.117187770238657	4.314211238596157	4.129868493126363
Club	chr4-156193161-156193532	-0.5729367070211027	9.945399885638356e-5	0.01872080791680585	4.243852879621723	4.039445876843429	4.459348684719227	3.5573784248963967	3.9278931687038297	3.4749647270785036
Club	chr9-103860644-103861485	-0.5511749129598077	1.0024195909704989e-4	0.01873145720491608	4.12981658518202	4.37617642232947	4.459348684719227	3.875282938753712	3.8074407259880463	3.631881868629193
Club	chr7-80207830-80209378	0.33130247578629213	1.0045844421447372e-4	0.01873145720491608	5.352811593223846	5.208558890699882	5.616583195047867	5.596491574290836	5.733795406399227	5.8162495397931275
Club	chr6-135024917-135025531	-0.44147572529959456	1.0049819169807676e-4	0.01873145720491608	4.769034763423589	4.908314359917066	4.9582722269562955	4.371739384263376	4.454517771659098	4.499369278361265
Club	chr8-70138961-70139976	-0.3074651215057555	1.0058460934485808e-4	0.01873145720491608	5.800767531727971	5.943094040496961	6.062589190046903	5.535303541520996	5.73929337257374	5.58237906643706
Club	chr4-114796860-114798683	-0.3803924135956124	1.00684046771275e-4	0.01873145720491608	5.146725641375364	5.394783722638828	5.306362285827606	4.921349572206163	4.869870966078505	4.944586953984892
Club	chr8-22025139-22026048	-0.4566200119220331	1.012040992377384e-4	0.01878442225200552	4.9591167403626475	4.839966224214285	4.5981557645114854	4.117187770238657	4.454517771659098	4.51557672406794
Club	chr4-141569912-141570411	-0.7872815225581066	1.018502756358874e-4	0.01886049698155787	3.5344002304786133	3.381613456931696	3.148970399121055	2.5773297092991356	2.650686237357616	2.6471237226551705
Club	chr8-71310389-71310777	1.5282180038836113	1.031001073287408e-4	0.01904774482898486	0.4299047361101969	0.9493940309480294	0.25712281348100857	1.5073597437234465	1.9416298436124917	2.1620563840384
Club	chr11-43125827-43126535	-0.9488910955127912	1.0369793338914835e-4	0.0190833657862751	2.9235077542192895	2.96306597027324	2.818120267679336	1.9014472499439743	2.218517351182634	1.891014625610779
Club	chr6-89368627-89369762	1.0532064417393454	1.0377112152612883e-4	0.0190833657862751	1.6355554497614262	1.5906141010633987	1.7726631804843875	2.465151045329935	2.7843417834370308	2.587040977938853
Club	chr17-44814966-44815430	1.4893466145657135	1.0415026004648486e-4	0.01910905874673574	0.8695750866859615	0.3934278784603069	0.6772124863712976	2.064320765275762	1.8632268174973623	1.788033577610655
Club	chr14-70205615-70207014	-0.3104269948152408	1.0532559353145024e-4	0.01928038135534886	5.927533186280985	5.757932663077083	5.963339039182817	5.464127258926208	5.625144224067507	5.620343864393751
Club	chr1-118525228-118525757	1.5266519276238657	1.0617979421313882e-4	0.01939226941816713	0.73736775716171	0.5537520396025498	0.4824043571971533	2.343508755287602	1.5986694431811734	1.5569915494595832
Club	chr4-63409281-63409618	1.076169796994631	1.082596285506336e-4	0.01972698053397983	0.9906775729980224	1.9775002446455403	1.6847577280002823	2.5223304278288365	2.650686237357616	2.587040977938853
Club	chr15-97089373-97090112	-0.43027852979977665	1.09025959862354e-4	0.01982136653424646	4.8512993794522945	4.980642192887837	4.986121305848621	4.30812824050545	4.5945647684678965	4.624200127741899
Club	chr1-181449749-181450671	-0.3622406411917299	1.1005203939326756e-4	0.01993365242895043	5.391817774006963	5.49202065992177	5.284099975301744	5.053301590639994	5.0219687545964184	5.048493198281673
Club	chr5-140502409-140502833	0.7678407715760863	1.1014309528851728e-4	0.01993365242895043	2.953615168478675	2.6086978481864023	2.3313205735064177	3.2198706349363593	3.5058120044155996	3.4749647270785036
Club	chr13-56055743-56056378	1.4543979427656677	1.1118316594524882e-4	0.02002578184294054	0.4299047361101969	0.8291787451566107	0.8488176217169322	1.7178180178043176	2.154116557757636	1.891014625610779
Club	chr12-3870813-3872096	0.8780605019392488	1.113099071747479e-4	0.02002578184294054	2.418723870589736	1.9198029182910663	2.3880889870050424	2.681411566618958	3.3128186543784452	3.140677780381206
Club	chr1-191611729-191612133	1.1195208178646676	1.1140489072151558e-4	0.02002578184294054	1.4787569035857862	1.5146967142628225	1.3834597357316392	2.4056115697986393	2.2801657693198596	2.760266495027952
Club	chr8-71392891-71393211	-1.4286696511776882	1.1207343784758944e-4	0.02010068589099283	2.023976216345958	2.0329785569659076	2.0081901473844086	1.2608690112825245	1.0091283669363065	-0.6377698970315923
Club	chr8-71725316-71725917	0.5654490065522069	1.136902687692104e-4	0.0203036901826458	3.5929592012970275	3.653497117014436	3.690390875064898	4.1718181535723575	4.343385422233633	4.02054642027884
Club	chr7-16633898-16634235	-1.7466855412309914	1.1371409702353874e-4	0.0203036901826458	1.3934664248865245	1.796987358395629	1.855518658919318	0.0798704752829122	0.262961797716664	0.49494722122064566
Club	chr4-20135054-20135795	-0.6719029187762776	1.1528246385420148e-4	0.02048473827489678	3.7555968727859295	3.866992220242939	3.6210360430644233	3.0357650258374735	3.3128186543784452	2.9149045752196865
Club	chr2-14341433-14342785	-0.9911934138955104	1.1532982913496647e-4	0.02048473827489678	2.8927586164365757	2.8126738352701968	2.7761991903680077	1.3893722389498355	2.554166791176591	1.2817599049615296
Club	chr6-87215865-87216695	0.5217363961970347	1.1549807326847534e-4	0.02048473827489678	3.901743482713091	3.653497117014436	4.230133950463176	4.340284375892768	4.481012944996378	4.482977685156199
Club	chr13-107499019-107499700	-0.8452618541325463	1.1821217266032172e-4	0.02091962289216318	3.320020422388396	3.381613456931696	2.818120267679336	2.824680500127067	2.4507240317755996	1.6771326904014574
Club	chr3-69792806-69793487	-0.9572457478201608	1.1953304814848824e-4	0.02110657442218394	2.5025763405226127	3.099250097816663	3.011194098780195	2.210657748950763	2.0867060899931973	1.5569915494595832
Club	chr5-115971094-115971934	-0.39477887876938894	1.2049586035327428e-4	0.02117356497884801	5.210453651175542	5.108811460492283	5.100949866382679	4.856124214980888	4.765964483078905	4.609174309160412
Club	chr15-73685437-73685852	-0.5712498088424995	1.2054367197522324e-4	0.02117356497884801	4.116571036822131	4.229535596791838	4.166650629841707	3.5844800572216635	3.6055101761764776	3.661316470939555
Club	chr8-83772551-83774246	-0.6137793955636833	1.2070831535829008e-4	0.02117356497884801	4.142941630162357	3.912076412485229	3.938614261523454	3.320018414102536	3.1897141952763297	3.7184430957203114
Club	chr19-3528581-3529113	-0.5469117051630716	1.2194576604618838e-4	0.02134371815718944	4.510091871156562	4.181243221391472	4.198741446313224	3.7611481622300382	3.652889271244208	3.926702819431122
Club	chr19-34706057-34706679	-0.5384300144111993	1.236017419406162e-4	0.02158621931677125	4.394124963655419	4.343634975176422	4.260857887426376	3.897065030657394	3.9470259296597985	3.5077432828866004
Club	chr13-42656737-42657653	-0.6362405787615147	1.2551175236170717e-4	0.02187193008622832	3.573702442204654	4.092634956336566	4.0831544323298505	3.5844800572216635	3.221489025759491	3.054560423311568
Club	chr3-132983882-132984518	-1.522007105367779	1.26052924979935e-4	0.02191837919062869	1.9057532792558791	1.9775002446455403	1.6847577280002823	0.0798704752829122	1.14788203485463	0.2063281743112872
Club	chr17-66738306-66739355	-0.3020779419365365	1.2710853131375898e-4	0.02202802480670446	5.865542230112654	5.898983615197639	5.949260052453	5.58981965704269	5.671893155556644	5.527491865155056
Club	chr9-78389814-78390535	-0.5080573910214747	1.2723549636509243e-4	0.02202802480670446	4.458532102848374	4.4391367745258945	4.52410260893839	3.875282938753712	4.10867943420219	3.902256104642178
Club	chr3-27228032-27229292	-0.3359724323858643	1.2862280582821018e-4	0.02220244607812721	5.61073463203596	5.545458502270649	5.645976943454453	5.41967256639334	5.239318594500237	5.103140948398099
Club	chr11-22799426-22800685	-0.4944564023264888	1.2879933511468077e-4	0.02220244607812721	4.394124963655419	4.557369526924339	4.735750093608769	4.1895780478230344	4.10867943420219	3.877387985046404
Club	chr18-7609182-7609447	-1.1693571513178225	1.2954224535842315e-4	0.02228238294514325	2.374896232830222	2.1876575840477095	2.6885156022249452	1.7178180178043176	1.0091283669363065	1.2817599049615296
Club	chr4-48042733-48043740	-0.2685533407763663	1.3030356757683665e-4	0.02236513620525265	6.401625158508308	6.254479305003751	6.227216186359801	6.054589449269027	6.07552153905846	5.953446565856147
Club	chr12-117744487-117745425	-1.405177468399456	1.312273637845751e-4	0.02247536128406546	1.8427984914319753	2.086402237319131	2.0788658355162246	1.1197905704363795	0.4886470219271158	0.7353405289573504
Club	chr19-9106071-9107855	-0.24793302884528887	1.3171583213940276e-4	0.02251071519209853	6.554332472010886	6.643383550402012	6.540626795628627	6.359227727886831	6.21622008740521	6.443090465707716
Club	chr13-37456846-37457586	-0.39665273737612616	1.331536015353015e-4	0.02269961822187543	5.04552286210746	5.069553431673224	5.269065264389255	4.666231723889137	4.665586300882433	4.870910987013351
Club	chr17-36920185-36920715	-0.8421352906015456	1.3338997827469024e-4	0.02269961822187543	3.320020422388396	3.4443420539340543	2.6885156022249452	1.7178180178043176	2.6032335339723027	2.760266495027952
Club	chr9-14234772-14235587	1.87629237910966	1.3735306337454384e-4	0.02332430360435977	0.24750377263180923	0.21303359383969683	-0.3379974228843144	1.8125522527711129	1.2744538768673932	1.5569915494595832
Club	chr6-134826092-134826437	-0.5839165821823661	1.4098685271849129e-4	0.02386291095924894	4.089709434317836	4.131278168006621	4.012693732191007	3.6110819474404425	3.426239552374026	3.5077432828866004
Club	chr3-101799050-101800814	0.6015433596736216	1.4114752363484612e-4	0.02386291095924894	3.3429499412636243	3.3160329395017065	3.5728750974987653	3.8531669285621177	4.002947340088466	4.108656771790301
Club	chr1-161195176-161196542	-0.5008988925921057	1.4142180228192186e-4	0.02386291095924894	4.315158530003484	4.657845910207977	4.49854873989218	4.001299619848067	4.002947340088466	4.02054642027884
Club	chr14-21523964-21524528	1.3145392095014032	1.4174780469974028e-4	0.02386745946982209	1.102397039878582	1.0603580879918044	0.4824043571971533	2.210657748950763	1.9416298436124917	2.0772437300851125
Club	chr9-99709554-99710592	0.8608447104365845	1.425515680555797e-4	0.02395226473610931	2.418723870589736	2.5717111067109126	1.4910371713896484	3.254031521571411	2.945229475920365	3.054560423311568
Club	chr19-28827530-28828513	-0.512425377938227	1.4352123567467628e-4	0.02403675610259565	4.383105241568588	4.3654106238792405	4.549211719127752	3.9396667569358774	3.86892367333694	3.9743875209717094
Club	chr1-172242336-172243086	-0.5126032861487025	1.443460495929115e-4	0.02403675610259565	4.2559845942084555	4.594721038193082	4.4460416789907615	3.8531669285621177	4.074289253474442	3.8520836773536833
Club	chr5-142900607-142900864	-1.216851674905243	1.44396015110984e-4	0.02403675610259565	2.5818216791897957	2.282270022805744	1.9338729963738095	0.787985530476374	1.14788203485463	1.6771326904014574
Club	chr17-46593127-46593664	-0.5275715545997397	1.4455731486547266e-4	0.02403675610259565	4.349531860213563	4.287712973773257	4.5367117891824895	3.918523137799559	3.5313898609841323	4.150772855410682
Club	chr12-8042640-8042987	-1.0176009234169106	1.4456025321061888e-4	0.02403675610259565	2.54274304672931	2.9047766014573684	2.59515597718287	2.139343888393023	1.6923501491734538	1.2817599049615296
Club	chr7-142437134-142437755	-0.3990554310779361	1.4515012010521942e-4	0.02408465984581657	4.9441988635282215	5.1964611474646185	5.159192359652543	4.588041985370215	4.889783495811412	4.593990346588276
Club	chr9-42464231-42464849	1.0154212633118298	1.471741472680555e-4	0.02429848002344811	1.559285324924083	1.731422483760981	1.855518658919318	2.5773297092991356	2.650686237357616	2.7048039717136363
Club	chr8-84147244-84148516	-0.315516719017098	1.4724456096492446e-4	0.02429848002344811	5.817235891885343	5.699126071642507	5.7632807140457025	5.569616752678076	5.475057296629582	5.25566382401167
Club	chr9-122639035-122639666	0.8093612557969335	1.4735208153346472e-4	0.02429848002344811	2.023976216345958	2.7806182337600043	2.4427079398413643	3.320018414102536	3.1897141952763297	3.140677780381206
Club	chr17-64685057-64685898	-0.44172516094009834	1.4829398281118787e-4	0.02440338011572479	4.769034763423589	4.808517934721964	4.861356642449718	4.519482304195173	4.17509406340145	4.432654948736498
Club	chr7-97150949-97151632	1.5335248608703207	1.4885456299965885e-4	0.02444522712372175	0.5918114973044913	0.3934278784603069	0.6772124863712976	1.7178180178043176	1.5986694431811734	2.1620563840384
Club	chr19-21817855-21818919	0.7398651858098532	1.4932606362892304e-4	0.02447230347094785	2.728339660792217	2.6447600055430773	2.858857541668615	3.7611481622300382	3.3420207292232207	3.140677780381206
Club	chr8-80994388-80995008	-1.790709266520124	1.523357547826018e-4	0.0248148783648727	1.6355554497614262	1.5906141010633987	1.5911465333330266	0.3563346885523458	-0.00469519477164115	0.2063281743112872
Club	chr9-111197107-111198361	-0.365916311830337	1.5233970235354396e-4	0.0248148783648727	5.380780347200063	5.324264118995865	5.1914476592882846	5.0039685942885175	4.859810679148985	4.980060407848429
Club	chr14-101984322-101985320	-0.5038454812351125	1.5234915048849328e-4	0.0248148783648727	4.681794127029512	4.5287072629159155	4.214523082846396	3.960504973287896	3.7863500260359575	4.289190620126467
Club	chr8-91576297-91577134	1.2285153725412408	1.5314209448361558e-4	0.02489323186339374	0.8695750866859615	1.163393599693695	1.3834597357316392	1.8125522527711129	2.554166791176591	2.1620563840384
Club	chr9-22386004-22386595	-0.6672499175563131	1.535524894612275e-4	0.02490920993674693	3.85465395707282	3.635687571663234	3.6445267308112608	3.2198706349363593	2.945229475920365	3.054560423311568
Club	chr16-11454828-11455313	1.1367789577809644	1.5476432436062977e-4	0.02505486867316548	1.102397039878582	1.6627354896932347	1.2672095302198954	2.681411566618958	2.3960814278147615	1.9871319977924524
Club	chr14-46805043-46806041	0.9811300380676294	1.577318192778987e-4	0.0254835869639831	1.9057532792558791	1.9198029182910663	1.4910371713896484	2.7307657102484524	2.696627715189932	2.7048039717136363
Club	chr2-145821810-145823447	0.4025568716908764	1.5852554187914238e-4	0.02552872332546018	4.708524665833205	4.4080000261196775	4.841167037753175	5.062968939686367	5.083780673859456	4.980060407848429
Club	chr10-86289948-86290701	-0.3595230208540358	1.586509142663791e-4	0.02552872332546018	5.259483771775337	5.6152781782119225	5.238517475568047	5.072571939791115	5.066388698805137	4.956508616494861
Club	chr5-32353199-32353866	-0.4362112641691925	1.5962152532750384e-4	0.02563322571315641	4.859273614944489	4.863110586587128	4.746645236990218	4.547298353444348	4.427526895206659	4.171378638869081
Club	chr1-88436988-88438440	-0.3131362817533284	1.599565978389028e-4	0.02563545378859139	5.741601222903539	5.770228158916845	5.795115878357982	5.342394868903075	5.379707821456755	5.657335174171562
Club	chr12-44987595-44988225	-1.6532151072833663	1.61877877968724e-4	0.02589137714717395	1.7079951021487705	1.6627354896932347	1.7726631804843875	0.0798704752829122	0.6837567793507308	0.2063281743112872
Club	chr1-93229127-93229965	-0.7410166770748078	1.6324786036796943e-4	0.02605827646337675	3.4096297829708573	3.635687571663234	3.244301717916291	3.0357650258374735	2.554166791176591	2.587040977938853
Club	chr1-89517536-89518069	1.1782969621379138	1.6374896343338336e-4	0.02608609235438162	1.102397039878582	1.5146967142628225	1.002163414916662	2.210657748950763	2.2801657693198596	2.3901412546184946
Club	chr2-57353430-57354386	-0.5024183952147993	1.6417648727137072e-4	0.02610209920737577	4.569625624052772	4.343634975176422	4.459348684719227	4.117187770238657	3.8487190980872352	3.926702819431122
Club	chr2-174437193-174438306	0.6019851587370654	1.6779224738759646e-4	0.02662392614015675	3.3877438207438537	3.5621659117666766	3.081726316080034	3.918523137799559	3.86892367333694	4.108656771790301
Club	chr8-84651287-84651637	1.744174514366862	1.684939249773981e-4	0.0266694963969122	0.24750377263180923	0.5537520396025498	-0.3379974228843144	1.7178180178043176	1.2744538768673932	1.891014625610779
Club	chr8-85321998-85322370	1.4592617436137818	1.6874775322558842e-4	0.0266694963969122	0.24750377263180923	0.9493940309480294	0.6772124863712976	1.7178180178043176	1.6923501491734538	2.2421587282444664
Club	chr18-43962506-43963437	0.980799612596326	1.6947466330505205e-4	0.02668834152946546	1.7769707041704337	1.6627354896932347	2.0081901473844086	2.824680500127067	2.339287464361204	2.962974385588109
Club	chr15-36873079-36874121	-0.3783216117002443	1.6953577351073762e-4	0.02668834152946546	4.966518229068932	5.3408465030701695	5.378182648265973	4.822371301426143	4.879861585545361	4.870910987013351
Club	chr1-193309767-193310924	1.0749163412780545	1.7140597318379453e-4	0.02690442241485877	1.102397039878582	1.6627354896932347	1.855518658919318	2.210657748950763	3.019409803434558	2.0772437300851125
Club	chr8-82982545-82983883	0.5483413092308145	1.7158260674037884e-4	0.02690442241485877	3.649233690042708	3.671089488219863	3.6445267308112608	4.30812824050545	4.10867943420219	4.150772855410682
Club	chr8-72160579-72161734	-0.2170343833072668	1.725728105183006e-4	0.02700662971193452	6.903788196082438	7.024887350807937	7.112049013763325	6.7813738444755085	6.8325066598421875	6.764581872295563
Club	chr8-121562311-121563643	-0.2462175201372307	1.7344548673125455e-4	0.02709008060077277	6.449950376409818	6.600416632445337	6.589858028384971	6.214934589652131	6.270389578666166	6.42604294153229
Club	chr2-76130112-76130891	-1.0081616504241062	1.753220697831073e-4	0.02732969733111203	3.1995654029074903	2.282270022805744	2.495334284023379	1.2608690112825245	2.0159907927169263	1.9871319977924524
Club	chr5-107403237-107404032	-1.0034482466553414	1.7754158658271692e-4	0.02762173315465848	2.54274304672931	2.8126738352701968	2.6885156022249452	1.3893722389498355	1.6923501491734538	2.1620563840384
Club	chr8-85977567-85978021	1.9958396447190148	1.7840079829063097e-4	0.02770140955870007	-0.20562230485512348	0.00681540151277168	-0.00996610841711257	1.2608690112825245	1.498480576374613	1.5569915494595832
Club	chr13-109822160-109822957	-0.44948643175220815	1.789576723609657e-4	0.02773392183781241	4.785867237773398	4.701301804950529	4.680004911567862	4.417672223544752	4.142268890679793	4.289190620126467
Club	chr5-32153780-32154272	1.4944123687519817	1.7953128049081186e-4	0.02776889643126487	-0.20562230485512348	1.0603580879918044	0.6772124863712976	1.3893722389498355	1.9416298436124917	2.1620563840384
Club	chr2-35613923-35614392	0.9306102688369396	1.8130557242311568e-4	0.0279890915787886	1.302815083495978	2.0329785569659076	2.495334284023379	2.8694405552202253	2.9827963616085245	2.6471237226551705
Club	chr4-57070592-57071461	-0.6283801544575418	1.82420551647628e-4	0.02803743228208976	3.789377272996981	4.0258364559719	3.690390875064898	3.4136631979519763	3.089961739428277	3.221942900292157
Club	chr19-41598365-41598658	1.683330349995106	1.8254428493815112e-4	0.02803743228208976	0.24750377263180923	0.00681540151277168	0.6772124863712976	1.8125522527711129	1.390811320262265	1.788033577610655
Club	chr5-113096334-113096634	0.9258508201812308	1.8302121442397492e-4	0.02803743228208976	2.023976216345958	1.796987358395629	2.0788658355162246	2.9549983524900716	2.650686237357616	2.865177735137807
Club	chr8-121921417-121922481	0.4752926879824884	1.830238838641904e-4	0.02803743228208976	3.917104519929243	4.205591465363287	4.166650629841707	4.505370543254086	4.545197191706314	4.653790274240621
Club	chr6-124479518-124480083	0.634533565608055	1.852185536701651e-4	0.02831927817150041	3.273038251945959	3.247328776902789	2.9370355704706457	3.875282938753712	3.8487190980872352	3.6018341966333387
Club	chr12-54879626-54880256	1.3345265325873463	1.8784588931013024e-4	0.02866607288263884	0.8695750866859615	0.6980281918722901	1.002163414916662	1.9014472499439743	2.0867060899931973	1.9871319977924524
Club	chr16-90998195-90999114	-1.0665198567786311	1.8960916132211133e-4	0.02885130168740074	2.54274304672931	2.4546966069816736	2.59515597718287	1.2608690112825245	1.5986694431811734	1.788033577610655
Club	chr11-34072095-34072767	-0.6628333717403284	1.8978265656649864e-4	0.02885130168740074	3.630718356672205	3.772363492634344	3.6445267308112608	3.1490220573426595	3.0551170025316847	2.9149045752196865
Club	chr16-20413678-20414464	-0.45715327149718066	1.9174614710763035e-4	0.02909437926417147	4.510091871156562	5.076171071487489	4.49854873989218	4.32429589709441	4.284434896737192	4.250979028979281
Club	chr16-21998037-21998474	-0.6586992640881935	1.9227618655167516e-4	0.02911944402478614	3.6675144082183144	3.8821773658199024	3.667641051359877	3.5844800572216635	2.7843417834370308	2.813675534183473
Club	chr10-76537317-76538201	-0.5472357806995115	1.948088652789046e-4	0.02944713097659078	4.268015142555884	4.276263668303786	4.012693732191007	3.688065373772886	3.5812240726887516	3.746179938750638
Club	chr5-32034345-32035056	1.2074540383383574	1.9535656374054436e-4	0.0294740984220422	1.302815083495978	1.163393599693695	0.8488176217169322	2.139343888393023	2.0867060899931973	2.3901412546184946
Club	chr4-118417250-118417836	0.9027362254212694	1.989942898771918e-4	0.0299662872899593	2.3296953276955388	2.0329785569659076	1.5911465333330266	2.9959468123928876	2.650686237357616	3.0094940474640226
Club	chr4-106859493-106860257	-1.0323511420592355	1.996212998358068e-4	0.03000409638888025	2.461259230062606	2.6447600055430773	2.7330234438978303	1.8125522527711129	1.0091283669363065	2.0772437300851125
Club	chr3-34671447-34672236	1.0387734155797983	2.012273543710522e-4	0.03016513326721591	1.206083506133413	2.0329785569659076	1.3834597357316392	2.681411566618958	2.5033723323446972	2.4588040463997634
Club	chr4-134685925-134686647	1.0366647580540251	2.0144860461366812e-4	0.03016513326721591	1.3934664248865245	1.6627354896932347	1.7726631804843875	2.139343888393023	2.741151259979881	2.7048039717136363
Club	chr17-72787480-72788430	0.905223665064416	2.0210045644654195e-4	0.03020607046799889	2.2830323055490576	1.8597016436071745	1.855518658919318	3.0357650258374735	2.906658158742571	2.587040977938853
Club	chr4-131486809-131487211	0.8214538636583631	2.0247998730317925e-4	0.03020622943297447	2.54274304672931	2.533751120663847	1.7726631804843875	3.254031521571411	3.3128186543784452	2.7048039717136363
Club	chr11-49089299-49089590	1.334367523776136	2.0306031466427735e-4	0.03023628700370392	1.102397039878582	0.8291787451566107	0.4824043571971533	1.9851812451978712	2.2801657693198596	1.5569915494595832
Club	chr10-69405357-69406076	-0.6972033946015787	2.047350244407849e-4	0.03042888597889743	3.3877438207438537	3.866992220242939	3.333722234103111	2.9128536024466927	2.906658158742571	2.865177735137807
Club	chr9-107608736-107609474	0.5320025853494159	2.0525668512719192e-4	0.03044971478321829	3.738405356453516	3.7559705207540977	3.667641051359877	4.153836903333895	4.158774832591584	4.432654948736498
Club	chr9-54653883-54654402	-1.226120857572765	2.0919394134067968e-4	0.03088470316751162	2.0796426448696574	2.1876575840477095	2.3880889870050424	0.787985530476374	1.498480576374613	0.9413403925625614
Club	chr7-140675549-140676552	-1.1061126151905398	2.092747331755039e-4	0.03088470316751162	2.374896232830222	2.4546966069816736	2.495334284023379	0.9634060695562976	1.8632268174973623	1.2817599049615296
Club	chr19-29562670-29563892	-0.4053917023650288	2.0934977714659185e-4	0.03088470316751162	5.146725641375364	4.85543697999603	4.910628091148916	4.491119383078121	4.545197191706314	4.711209825584993
Club	chr1-82586399-82587620	-0.4437344448132019	2.1053466693548816e-4	0.03100220080711288	4.708524665833205	4.760021556037773	4.680004911567862	4.207121969828944	4.328872074212525	4.307923466785527
Club	chr15-30383031-30383772	-0.6950027348186579	2.193096776964925e-4	0.03222237332648019	3.493997282898384	3.580900559094483	3.5230507238155244	2.7307657102484524	2.9827963616085245	2.865177735137807
Club	chr7-112634522-112635190	-0.3813396096987122	2.1962826504291617e-4	0.03222237332648019	5.093635481497752	5.1964611474646185	5.031374120094914	4.6788610634898795	4.74425399217077	4.793269072115422
Club	chr4-132260430-132262030	-0.3709518382437532	2.256312277034328e-4	0.03292769648405328	5.1661413527364255	5.214569931582728	5.175410151761107	4.691380804693273	4.938394603112244	4.806503044838807
Club	chr8-75083678-75084206	0.4198829639444212	2.2626055646215128e-4	0.03292769648405328	4.447995282690203	4.3326226441698	4.511382251833647	4.764300004703666	4.81885297286376	4.944586953984892
Club	chr6-30459783-30460430	0.5592321371468673	2.2662205063488637e-4	0.03292769648405328	3.6675144082183144	3.5239505742842256	3.390398054235773	4.135628709512715	4.158774832591584	3.926702819431122
Club	chr8-72212530-72213231	0.970273275917758	2.268558075418905e-4	0.03292769648405328	1.4787569035857862	1.796987358395629	2.0788658355162246	2.778487164000933	2.4507240317755996	2.813675534183473
Club	chr1-133685613-133686452	-0.5801995076817685	2.2686507126197443e-4	0.03292769648405328	4.194279371763241	3.970077426172959	3.880446463271939	3.383118704708649	3.721162371202056	3.181882459411302
Club	chr10-80464459-80465548	-0.6340831739557714	2.2691115454103776e-4	0.03292769648405328	3.649233690042708	3.788572286211795	3.90009746908898	2.9959468123928876	3.1897141952763297	3.2988735337088393
Club	chr14-16587887-16588285	-1.1019928917814972	2.290828102165599e-4	0.0331702454912986	2.693081432047548	2.3710577716981773	2.146240309551636	1.8125522527711129	1.0091283669363065	1.4259292483065684
Club	chr17-84265318-84266784	-0.4358620674897419	2.294138163584026e-4	0.0331702454912986	4.708524665833205	4.870743593586131	4.657089408622028	4.371739384263376	4.357754220570853	4.231486876655957
Club	chr17-65701722-65702572	-0.9983346342581618	2.3016878917318635e-4	0.03321922495748707	2.7963718274224667	2.6447600055430773	2.4427079398413643	1.2608690112825245	1.8632268174973623	1.9871319977924524
Club	chr8-70408048-70408311	-1.6245236101694616	2.3263614518435107e-4	0.03345850248059454	1.3934664248865245	1.8597016436071745	1.7726631804843875	0.3563346885523458	0.4886470219271158	0.2063281743112872
Club	chr18-54853551-54853842	-1.166668928795498	2.326651240005259e-4	0.03345850248059454	2.3296953276955388	2.327346822294492	2.2722265654851475	0.3563346885523458	1.6923501491734538	1.4259292483065684
Club	chr9-118699707-118700404	-0.3027737200678647	2.348120093270224e-4	0.03367139619397182	5.732947276822316	5.876412118086726	5.67478375637326	5.4858512595995	5.494694515962465	5.419663597519431
Club	chr2-131142530-131143204	-0.8133273743312692	2.3498932090465475e-4	0.03367139619397182	3.0120082030918356	3.4443420539340543	2.858857541668615	2.343508755287602	2.339287464361204	2.4588040463997634
Club	chrX-84860182-84860667	-0.6949460170562544	2.3552624263371337e-4	0.03368785031735113	3.6119623076135214	3.504456472349481	3.417922322460697	2.8694405552202253	2.826276791189609	2.865177735137807
Club	chr12-69904932-69905425	-1.3938102191409103	2.3683935283527977e-4	0.03381506695615268	1.9660753946786895	1.9775002446455403	1.7726631804843875	0.5882438613893537	1.14788203485463	0.2063281743112872
Club	chrX-92795993-92796248	1.5397562212494635	2.4304108466179967e-4	0.03463856258754921	0.9906775729980224	0.00681540151277168	0.25712281348100857	1.2608690112825245	1.8632268174973623	2.0772437300851125
Club	chr11-109746586-109747104	-1.3287187385679855	2.437862476317029e-4	0.03468283065237339	2.023976216345958	1.8597016436071745	2.146240309551636	0.9634060695562976	0.4886470219271158	1.121567650090473
Club	chr1-39425396-39426254	-0.47636168237934423	2.449144048550775e-4	0.0347195401517986	4.569625624052772	4.585473428015218	4.377600821283277	4.117187770238657	3.8487190980872352	4.211727756112967
Club	chr4-131763351-131763891	1.7648064535777122	2.449604083785361e-4	0.0347195401517986	0.4299047361101969	0.00681540151277168	-0.00996610841711257	1.3893722389498355	1.390811320262265	1.891014625610779
Club	chr9-102779422-102780114	-0.29833392444551177	2.4556037720219415e-4	0.0347195401517986	5.732947276822316	5.774303480728113	5.906179465152333	5.514316922717953	5.5076390548455985	5.486967536290222
Club	chr8-83566383-83567211	-0.3908677543468515	2.457843455340827e-4	0.0347195401517986	5.017291944371824	5.0495164086550135	5.057859782046362	4.822371301426143	4.427526895206659	4.711209825584993
Club	chr15-37192092-37192457	-1.5683797012437592	2.476374577790562e-4	0.03491950667890818	1.8427984914319753	1.4345614273668743	1.9338729963738095	-0.26243968519763655	0.4886470219271158	0.9413403925625614
Club	chr7-100533587-100533911	-0.9530577204316262	2.4978134253581593e-4	0.03515095512131069	2.9235077542192895	2.6447600055430773	2.59515597718287	2.139343888393023	1.6923501491734538	1.6771326904014574
Club	chr8-85379087-85379880	-0.3922550068639258	2.505739159746744e-4	0.03515095512131069	4.859273614944489	5.178122168455613	5.02243640037403	4.601371445547258	4.699827587053813	4.609174309160412
Club	chr7-29266848-29267375	-0.5085528566408392	2.506000784847615e-4	0.03515095512131069	4.468992524278702	4.1439325950317905	4.43261078970093	3.875282938753712	3.86892367333694	3.800103347797887
Club	chr3-51269810-51270798	-0.5585668017915121	2.53027529744604e-4	0.03542918105960761	4.530210660514441	4.0662855236541136	3.690390875064898	3.6110819474404425	3.652889271244208	3.5711473724660374
Club	chr16-21641778-21642830	0.522730765750648	2.5352704649384596e-4	0.03543695382621161	3.703395267230643	3.635687571663234	3.90009746908898	4.25850888373941	4.142268890679793	4.3627053457321345
Club	chr13-3665242-3665818	0.569716560989567	2.54929761070377e-4	0.0355707239345261	3.6675144082183144	3.5239505742842256	3.115740103371631	3.9396667569358774	3.965908272771087	4.191694252786663
Club	chr5-125148577-125149576	0.6342805279335235	2.593866206843885e-4	0.03612943275752603	3.1484187864395135	3.1751884593405015	3.115740103371631	3.7611481622300382	3.3128186543784452	4.171378638869081
Club	chr13-60722682-60723933	-0.5101227909636247	2.6179457060039374e-4	0.03626733880596732	4.231618282919844	4.3326226441698	4.43261078970093	3.66285792342797	3.828227539034121	3.99765156898568
Club	chr7-84596662-84597084	1.089253119852596	2.62047130700062e-4	0.03626733880596732	0.73736775716171	1.731422483760981	1.6847577280002823	1.9851812451978712	2.339287464361204	2.865177735137807
Club	chr7-75552836-75553649	-0.5943441722974054	2.621284238538152e-4	0.03626733880596732	3.8223847750046	3.7559705207540977	4.3204098876094745	3.074513713979966	3.5058120044155996	3.5397936129148335
Club	chr15-6953643-6954880	-0.5265386830430645	2.621943378319443e-4	0.03626733880596732	4.315158530003484	4.4080000261196775	4.0658592430889975	3.637202192404807	3.5058120044155996	4.150772855410682
Club	chr3-104359258-104360748	-0.375845886666142	2.6704284122030554e-4	0.03687408865653119	4.995750209063859	5.296196096450277	5.126199382490839	4.799422511474048	4.919146262661366	4.547455404515104
Club	chr2-6264865-6265518	-0.4271338248283473	2.695913646939055e-4	0.03716170293428322	4.890736971034586	4.800547570239388	4.668592657821445	4.417672223544752	4.125571915783897	4.593990346588276
Club	chr12-112117052-112117367	-1.051950035642336	2.7188427465579704e-4	0.03741315125660081	2.2830323055490576	2.747834164167421	2.4427079398413643	1.7178180178043176	1.8632268174973623	0.7353405289573504
Club	chr11-73024352-73024980	0.817720113004847	2.724257902344494e-4	0.03742314487124247	2.418723870589736	2.2357392540304115	2.146240309551636	3.1122488324501125	2.906658158742571	3.140677780381206
Club	chr10-3940991-3941827	-0.27630049422377084	2.733273461568415e-4	0.03744725454481668	5.931320584831454	6.054525435668531	6.223321397444468	5.933340252559779	5.7171746656084	5.707579545304829
Club	chr16-49886316-49887201	0.788244660684099	2.7398888388719214e-4	0.03744725454481668	2.418723870589736	2.4546966069816736	2.2722265654851475	3.1490220573426595	3.089961739428277	3.181882459411302
Club	chr14-73162272-73162881	1.0176590161544148	2.7400887904291263e-4	0.03744725454481668	1.4787569035857862	1.5906141010633987	1.7726631804843875	2.8694405552202253	2.218517351182634	2.4588040463997634
Club	chr17-64143009-64143717	1.1259320593431494	2.749892647115569e-4	0.03751699691480133	1.3934664248865245	1.5146967142628225	0.8488176217169322	2.343508755287602	1.8632268174973623	2.7048039717136363
Club	chr18-62901174-62901951	-0.720298247731491	2.755924815160551e-4	0.03753513162928224	3.0120082030918356	3.7056434525474713	3.597156528290657	2.8694405552202253	3.0551170025316847	2.1620563840384
Club	chr1-189727260-189728844	-0.22454510485811172	2.761923562262128e-4	0.03755275014501958	6.667650585079538	6.725659051386107	6.918475919328744	6.536225743799327	6.536644763235714	6.557095369786149
Club	chr6-99171353-99172560	-0.3983799732844039	2.781402766556163e-4	0.03775328530686743	5.22286827918577	4.870743593586131	4.8911209717131845	4.491119383078121	4.454517771659098	4.908219232595916
Club	chr13-31515209-31515929	-0.4921071656694946	2.7869550617965594e-4	0.0377644240054511	4.291779392575438	4.5761661584534314	4.334921566792958	3.981046483982856	4.021116275097239	3.746179938750638
Club	chr15-79545912-79547374	-0.2319062005393024	2.805084507017317e-4	0.03794566180916375	6.566560432318047	6.574943346365623	6.766182925576799	6.378711563106992	6.445408778795209	6.369204780271763
Club	chr11-116632951-116633396	-0.4492370374785939	2.8122049992071924e-4	0.03797761512634931	4.530210660514441	4.6753856521975985	4.713709817597336	4.2244551092783436	4.254031014630909	4.087128518093285
Club	chr1-182115663-182116414	-0.3141375306045397	2.8204426242333e-4	0.03802452140630271	5.601256278358981	5.573793119139574	5.680476733054466	5.269118738004075	5.407599582532541	5.2065929318631214
Club	chr15-60761991-60762579	1.216017817222654	2.8316972585776403e-4	0.03811187548087667	0.5918114973044913	0.9493940309480294	1.5911465333330266	2.343508755287602	2.0159907927169263	1.9871319977924524
Club	chr12-76883504-76884409	-0.4374090789392316	2.8381716449511106e-4	0.03813470628397947	4.479377646890822	4.839966224214285	4.841167037753175	4.275239008128096	4.343385422233633	4.250979028979281
Club	chr4-48668500-48669082	1.306574102032985	2.8614291288551054e-4	0.03834977112184212	0.73736775716171	0.9493940309480294	0.8488176217169322	1.8125522527711129	1.7803168922647676	2.3180465490887405
Club	chr6-43337433-43337940	-0.7146315152282383	2.863787850024796e-4	0.03834977112184212	3.24896067449724	3.4646597856800674	3.5728750974987653	2.9549983524900716	2.7843417834370308	2.3901412546184946
Club	chr4-43394162-43395035	-0.27381219126244555	2.8924037442223894e-4	0.03866809508105148	6.082029505043255	5.913837448450792	6.163601469019247	5.765873347520293	5.79315051109449	5.7697102301052485
Club	chr9-47581430-47582531	-0.4819740124462572	2.8999534214858375e-4	0.03870419439391767	4.27994619796835	4.44936812595177	4.7025621126609565	4.153836903333895	3.984546668593401	3.82632760644592
Club	chr11-43154458-43155327	-0.5672238754475581	2.91339649526407e-4	0.03881869801001936	4.005986758712994	4.253088811234878	3.756563975974522	3.35191351530694	3.629394210219735	3.4414240820777815
Club	chr5-115193247-115194817	0.5735860525154288	2.9223028943238283e-4	0.03887247310029557	3.452430161954812	3.270595602136531	3.5230507238155244	4.060407008654026	3.7863500260359575	4.065274141822799
Club	chr10-59416197-59417230	-0.7419657311533349	2.9284483530730255e-4	0.03888940431871286	3.320020422388396	3.36008282501449	3.244301717916291	2.5223304278288365	2.826276791189609	2.3901412546184946
Club	chr9-61289447-61290412	-0.4860976261283188	2.943729485545514e-4	0.03890827865572059	4.372000699360318	4.397469963652843	4.511382251833647	4.060407008654026	3.8074407259880463	3.9743875209717094
Club	chr11-99514055-99514811	-0.5454304796171751	2.949522262044706e-4	0.03890827865572059	4.243852879621723	4.079520395029259	4.04835419887981	3.5573784248963967	3.3987092798182967	3.8520836773536833
Club	chr17-44238874-44240107	-0.3368407899547064	2.9511742004562736e-4	0.03890827865572059	5.402771399028835	5.441661082702328	5.321015237549681	5.053301590639994	5.0219687545964184	5.113826418254041
Club	chr2-180954087-180955177	-0.9968354422144688	2.9522812164186805e-4	0.03890827865572059	2.2830323055490576	2.6086978481864023	2.9370355704706457	1.7178180178043176	1.390811320262265	1.9871319977924524
Club	chr14-14345281-14346714	0.4479456738050751	2.9542445829407453e-4	0.03890827865572059	4.360810021154325	4.0529281143619755	4.13382972558228	4.6406364544796395	4.733274987818961	4.482977685156199
Club	chr9-115162993-115163522	0.8397202078291537	2.9698146058288805e-4	0.0390489033476795	2.184918719058727	2.2357392540304115	2.146240309551636	3.35191351530694	2.7843417834370308	2.7048039717136363
Club	chr18-23815213-23815863	-0.8773865461651759	3.0028841964825e-4	0.03940804297971061	2.8613398022574796	3.0463088659816604	2.7330234438978303	2.139343888393023	1.7803168922647676	2.3180465490887405
Club	chr17-84790139-84791133	-0.27204189676245255	3.0070037305973744e-4	0.03940804297971061	6.012222698777606	6.081088559463666	6.031743965640955	5.8631444253005895	5.771848307403524	5.664620966226109
Club	chr6-31389784-31391084	-0.44540036553357726	3.0140370339631754e-4	0.03943546291060147	4.810753348355496	4.566798454742011	4.549211719127752	4.1718181535723575	4.222972570791034	4.250979028979281
Club	chr2-179193645-179194144	1.1509740041314047	3.028260240531867e-4	0.03955671134489842	0.9906775729980224	1.6627354896932347	0.8488176217169322	1.9014472499439743	2.7843417834370308	1.788033577610655
Club	chr4-87667322-87668066	-0.5168029687677291	3.0874908026445175e-4	0.04026451240860526	4.30351631867189	4.2413602692431995	4.275977925444746	3.66285792342797	3.5565221305689776	4.087128518093285
Club	chr6-94283317-94284499	-0.2941842785111016	3.104646083077568e-4	0.04034877042922143	5.813136392007795	5.690525979451031	5.881677995243169	5.464127258926208	5.520468481311168	5.511418470005481
Club	chr1-73987635-73988417	1.2796210266957244	3.1064765418377616e-4	0.04034877042922143	0.9906775729980224	0.5537520396025498	1.140764582471897	2.210657748950763	1.6923501491734538	2.0772437300851125
Club	chr6-4982607-4983209	-0.4112821941311633	3.1091181544092597e-4	0.04034877042922143	4.690759449248206	4.944931487884782	4.9298749638397705	4.291777344589672	4.507030295088723	4.547455404515104
Club	chr12-35417810-35418682	1.2571020209155814	3.1295987475143467e-4	0.04054862585009984	0.8695750866859615	1.163393599693695	0.6772124863712976	1.8125522527711129	2.0159907927169263	2.2421587282444664
Club	chr4-118229093-118230312	-0.4081290203132376	3.1443901695436295e-4	0.04067424120123439	4.8512993794522945	4.839966224214285	4.8911209717131845	4.505370543254086	4.314211238596157	4.563134423706392
Club	chr11-75348087-75349013	-0.2565230823663071	3.194182768244908e-4	0.04125147493513959	6.174410426487332	6.227980505373842	6.314011480894589	5.879649252065759	5.9765773742958705	6.089589168926288
Club	chr2-91441604-91442211	-0.44193140608741105	3.2007391865890577e-4	0.04126936929887655	4.598495884532504	4.648995420032847	4.724772044283353	4.32429589709441	4.238585369651983	4.065274141822799
Club	chr9-61655204-61656132	-0.6553597739684911	3.210884965775757e-4	0.04133341143362817	3.6119623076135214	3.4646597856800674	3.7779639506090295	2.9959468123928876	3.0551170025316847	2.865177735137807
Club	chr14-41159760-41160425	-0.4783588942165786	3.2169886577103514e-4	0.04134529770518173	4.447995282690203	4.5287072629159155	4.3204098876094745	4.021272365696548	3.908503258441986	3.99765156898568
Club	chr19-46783948-46785064	0.6477397672830162	3.243136204121504e-4	0.04157313219227237	3.0681294346393067	2.9342156498288694	2.9370355704706457	3.637202192404807	3.5058120044155996	3.690162521364074
Club	chr11-79752213-79753362	-0.39118175619940526	3.2451337337475176e-4	0.04157313219227237	5.100379580431234	4.863110586587128	4.9298749638397705	4.547298353444348	4.5945647684678965	4.609174309160412
Club	chr6-136499227-136499862	1.3065405557855905	3.258310847365916e-4	0.04167504893428982	1.102397039878582	0.3934278784603069	1.002163414916662	2.278611915229597	1.2744538768673932	2.2421587282444664
Club	chr8-83660856-83661538	-0.6216155793090191	3.292047873467424e-4	0.04203918798034913	3.917104519929243	3.617655423137341	3.690390875064898	3.2198706349363593	3.221489025759491	2.962974385588109
Club	chr8-70199436-70200954	-0.5862006025387511	3.301422473627584e-4	0.0420915543874065	3.772585940751567	3.9267967358091127	4.0831544323298505	3.66285792342797	3.1897141952763297	3.140677780381206
Club	chr10-81549004-81549290	-0.8194170701897973	3.3326146545531015e-4	0.04242147381326828	2.8613398022574796	3.36008282501449	2.858857541668615	2.343508755287602	2.5033723323446972	1.891014625610779
Club	chr2-32620872-32621988	0.7103446946857424	3.3470251482758576e-4	0.04248612055101945	2.65693988996449	2.8747242962433983	2.495334284023379	3.2198706349363593	3.283013257460509	3.631881868629193
Club	chr19-46319079-46319447	-1.4466965816833368	3.348339826917159e-4	0.04248612055101945	1.9057532792558791	1.796987358395629	1.6847577280002823	0.3563346885523458	1.14788203485463	-0.1548482540712332
Club	chr15-85420816-85421268	-1.277516054069088	3.355848799722091e-4	0.042513810222765	2.0796426448696574	1.9198029182910663	2.0788658355162246	1.1197905704363795	0.4886470219271158	1.121567650090473
Club	chr15-96031069-96032041	-1.0595592222567023	3.389074890990115e-4	0.04286074511271801	2.133240742246848	2.679942678663103	2.4427079398413643	1.3893722389498355	1.6923501491734538	1.2817599049615296
Club	chr17-76065110-76065728	-0.6553333275421418	3.393974704460205e-4	0.04286074511271801	3.452430161954812	3.5993950362519205	3.756563975974522	2.9549983524900716	3.019409803434558	2.9149045752196865
Club	chr16-13327271-13327518	-1.812241870504417	3.402466477913199e-4	0.04290010340208661	1.4787569035857862	1.5146967142628225	1.4910371713896484	0.3563346885523458	0.4886470219271158	-1.3689069233600415
Club	chr2-143090281-143090808	-1.1318656658627448	3.431723813752915e-4	0.04320074779546493	2.234809404871287	2.282270022805744	2.3313205735064177	1.2608690112825245	1.498480576374613	0.9413403925625614
Club	chr14-67951266-67952056	-0.9835549085724136	3.4404073664038253e-4	0.04324185712242868	2.6198696360090743	2.3710577716981773	2.818120267679336	1.9014472499439743	1.6923501491734538	1.4259292483065684
Club	chr8-69973410-69974847	-0.2620698422291164	3.4775358152777875e-4	0.04363979378757087	6.221569740440775	6.041058186986553	6.179770048872732	5.874168596370962	5.9765773742958705	5.78316107178485
Club	chr2-157320800-157321267	-0.6654366198546938	3.5461275829029603e-4	0.04443069617686829	3.3877438207438537	3.5993950362519205	3.712787519414346	3.0357650258374735	3.089961739428277	2.524346868956417
Club	chr2-92427766-92428294	-0.31341318415391584	3.556017984980912e-4	0.04444250223064474	5.567582886666492	5.596987485708307	5.537232870890262	5.334434464082735	5.314907026948945	5.092375744580781
Club	chr4-133103351-133104660	-0.2929376410511001	3.5582066513033115e-4	0.04444250223064474	5.702243013288989	5.753810767143855	5.851716164678917	5.500154296643102	5.481632780245871	5.4367862232022555
Club	chr12-24893825-24894603	-0.4105145411237106	3.6144883862922146e-4	0.04507492923230535	4.936681677836718	4.90087807280332	4.622018881623024	4.561007812912722	4.494080268380751	4.191694252786663
Club	chr7-80060000-80060471	1.0298942690636164	3.6328485173034507e-4	0.04523321464321731	1.302815083495978	1.9198029182910663	1.140764582471897	2.4056115697986393	2.696627715189932	2.1620563840384
Club	chr12-3890715-3892605	0.4789284064840943	3.668540142970158e-4	0.04560646820727947	3.9769635512242063	4.105631375215669	3.667641051359877	4.533457366602318	4.413839703318069	4.270211331106498
Club	chr8-78118448-78118978	-0.7410015033506158	3.687908639749441e-4	0.04571311451337435	3.122149033926467	3.617655423137341	3.011194098780195	2.4056115697986393	2.7843417834370308	2.524346868956417
Club	chr5-28498309-28498518	1.125509711392599	3.688573866913882e-4	0.04571311451337435	1.206083506133413	0.9493940309480294	1.5911465333330266	1.9014472499439743	2.5033723323446972	2.2421587282444664
Club	chr6-118934194-118935044	0.3431552312710984	3.7090491986575504e-4	0.04580924403395222	4.966518229068932	4.9303959711437075	4.900907501393444	5.226741894939343	5.262413843098982	5.339992811505937
Club	chr5-130207004-130207948	-0.35982301005295014	3.710387984915848e-4	0.04580924403395222	5.216674318878833	5.208558890699882	5.083867960672579	4.627666495938708	4.84967974630729	4.980060407848429
Club	chr13-51975734-51976593	-0.5579538469918686	3.713549452459165e-4	0.04580924403395222	3.947344465582767	4.131278168006621	3.9194844007208354	3.637202192404807	3.37064342311932	3.3719087430548655
Club	chr6-99986067-99987128	-0.35265526231884603	3.7261615160323174e-4	0.04589388933913137	5.080051961355549	5.255960227329742	5.371159382977235	4.931939424481027	4.909424924141014	4.793269072115422
Club	chr5-129454804-129455753	0.7859342025578356	3.733146439747901e-4	0.0459090729813805	2.5025763405226127	2.1876575840477095	2.3313205735064177	2.8694405552202253	3.1572237449317884	3.221942900292157
Club	chr11-121740697-121742179	0.38706601070157337	3.7417336443570925e-4	0.04594388394206589	4.672772743153349	4.622113440258531	4.4460416789907615	4.952888744856884	5.159549751510366	4.739084744374594
Club	chr9-59706830-59707884	-0.3104153398725858	3.754751256782384e-4	0.04603290434812836	5.634161605359867	5.741373945221915	5.473078852020945	5.147178083481877	5.277607800791315	5.543388154302687
Club	chr17-34685064-34686223	-1.0828729744235035	3.7650863438947623e-4	0.046088814613332633	2.693081432047548	2.1876575840477095	2.146240309551636	1.5073597437234465	1.0091283669363065	1.6771326904014574
Club	chr17-36019977-36021060	0.8447996703434129	3.8194842651564513e-4	0.04668310538601328	1.7769707041704337	2.1876575840477095	2.3880889870050424	3.1490220573426595	2.696627715189932	2.865177735137807
Club	chr4-123422752-123423241	-1.0978488212068254	3.842053960180397e-4	0.04686966776690012	2.418723870589736	2.494765284065918	2.0081901473844086	1.8125522527711129	1.2744538768673932	0.7353405289573504
Club	chr2-3748684-3750105	-0.3307056550702367	3.846493307688014e-4	0.04686966776690012	5.312721425745642	5.4000681733977824	5.479624162491089	4.973538209934293	5.109481726016171	5.113826418254041
Club	chr8-123022693-123023204	0.8905861904484387	3.8788910132259207e-4	0.0471548922994947	2.3296953276955388	2.086402237319131	1.140764582471897	2.4056115697986393	2.906658158742571	3.054560423311568
Club	chr13-54231766-54232372	-0.3089331992506637	3.885168378770529e-4	0.0471548922994947	5.572441759046662	5.554965341445201	5.628412655796783	5.342394868903075	5.277607800791315	5.196575238589952
Club	chr10-40332975-40333363	1.4997545694890573	3.8876258122923257e-4	0.0471548922994947	0.4299047361101969	0.00681540151277168	1.002163414916662	2.139343888393023	1.5986694431811734	1.2817599049615296
Club	chr15-101100998-101101328	1.0998363362217771	3.908126514707342e-4	0.04726346941020455	0.8695750866859615	1.731422483760981	1.140764582471897	2.465151045329935	2.0159907927169263	2.3901412546184946
Club	chr11-21033772-21034514	-0.8087884351086371	3.9084210157288386e-4	0.04726346941020455	3.4096297829708573	2.679942678663103	3.046891197536875	2.343508755287602	2.554166791176591	1.891014625610779
Club	chr11-113125628-113126111	0.9437826345806796	3.9261380473704544e-4	0.04740588953657045	1.7769707041704337	1.9775002446455403	1.3834597357316392	2.7307657102484524	2.6032335339723027	2.524346868956417
Club	chr8-105312732-105313232	-0.6367846787594442	3.9771698348723344e-4	0.0479495285288264	3.493997282898384	3.6884699180874	3.7779639506090295	3.0357650258374735	2.7843417834370308	3.2988735337088393
Club	chr4-107754319-107754697	1.425124155820376	3.993903942925873e-4	0.04807865180886873	0.73736775716171	0.6980281918722901	0.25712281348100857	2.139343888393023	1.7803168922647676	1.2817599049615296
Club	chr1-138640958-138641392	-1.2340477847175408	4.0160283126377074e-4	0.0482721764590724	2.133240742246848	1.4345614273668743	2.6425908435225893	1.2608690112825245	1.14788203485463	0.49494722122064566
Club	chr5-8243101-8243698	-0.8427236426668802	4.0309966570138055e-4	0.04837923386309561	3.122149033926467	2.7142877459806356	2.974591276442101	1.9851812451978712	1.9416298436124917	2.524346868956417
Club	chr7-104445858-104446714	0.7287198401181281	4.050720569659656e-4	0.04845175921449392	2.418723870589736	2.4546966069816736	2.8984760387714874	3.529757914123819	3.1572237449317884	3.098261571166099
Club	chr10-41809380-41810783	-0.2556583927422543	4.054194344627104e-4	0.04845175921449392	6.155106427280575	6.126428707743191	6.258001664567627	5.829557277917292	5.971914573838699	5.959383217718745
Club	chr12-77039339-77040382	-0.469995547569295	4.055251735989819e-4	0.04845175921449392	4.681794127029512	4.354563883606752	4.290941141378899	3.897065030657394	4.0915868132182585	3.99765156898568
Club	chr3-85391155-85392141	-0.8960634722877588	4.070179230055693e-4	0.0485574207338124	2.693081432047548	2.747834164167421	2.8984760387714874	1.8125522527711129	1.8632268174973623	2.1620563840384
Club	chr10-24595173-24596199	-0.6975901614835703	4.095780736728311e-4	0.04878991823279999	3.452430161954812	3.270595602136531	3.5728750974987653	2.210657748950763	3.0551170025316847	2.865177735137807
Club	chr2-5479924-5480259	0.9774043947183656	4.112349712735849e-4	0.04891428543559964	1.3934664248865245	1.9775002446455403	1.4910371713896484	2.210657748950763	2.8670272197942284	2.4588040463997634
Club	chr2-36213064-36213530	1.3015909987805687	4.13793840751086e-4	0.04914540776491916	0.8695750866859615	0.8291787451566107	0.6772124863712976	1.8125522527711129	1.8632268174973623	2.0772437300851125
Club	chr14-64799060-64800438	1.1703538274571068	4.1487877885128775e-4	0.04920104769343087	0.5918114973044913	1.163393599693695	1.4910371713896484	2.278611915229597	2.0159907927169263	2.0772437300851125
Club	chr17-87041624-87042174	-0.5438375724541447	4.2049560998407633e-4	0.04979316858167523	4.048455337031181	4.079520395029259	4.0306341444433205	3.320018414102536	3.453254299828814	3.800103347797887
Col13FB	chr8-70293543-70295359	-1.440567072611681	2.706088551029881e-24	1.6111510015121704e-19	6.173095692910421	6.120040264655181	6.278361369593458	4.653403835801167	4.827496249739362	4.8735303623309365
Col13FB	chr8-85123519-85124201	5.632623173789046	1.1198422093590415e-22	3.333658273040931e-18	0.05890582185505906	-0.5018122134932916	0.180809019287796	3.861092945810322	3.977621929409013	4.002878123344953
Col13FB	chr8-87940599-87941083	-2.155891633242101	5.278158518123663e-20	1.0475033395068225e-15	4.835372985338326	4.752302575839113	5.124751513207042	2.525491352377629	3.2378356257592635	2.6612147007410716
Col13FB	chrX-106186631-106187381	1.1628915289498345	9.428147978111664e-20	1.4033326858020305e-15	4.980400065681317	5.289962360802369	5.382910719248623	6.395551335537039	6.46405977224063	6.143510344510287
Col13FB	chr8-70868384-70868944	2.250560099963228	1.2345537372364923e-18	1.4700572081517255e-14	2.3411748518352455	2.397979455055935	2.9151427862108426	4.742070885899648	4.631234873474728	4.597273425586632
Col13FB	chr8-72485498-72486196	-3.725064991897042	7.960207566627601e-17	7.89891396836457e-13	3.2874042367586176	3.6868389797671983	4.082670902601214	0.8234947989495319	0.01030638637927725	1.1627207136093942
Col13FB	chr19-22753253-22753902	3.5294726993826537	1.2027108031517242e-14	1.022957082829248e-10	0.05890582185505906	1.155551288738545	0.6423037812749481	3.398255082767577	3.565765347023336	3.5783457417461007
Col13FB	chr8-81452055-81452555	-5.564647635783232	2.0452562274725722e-13	1.5221308158907747e-9	2.890513865057244	3.5054521601554143	2.315920171307728	-0.5018122134932943	-0.5018122134932943	0.2834202773558724
Col13FB	chr8-70272722-70273458	-2.01955955802783	1.6151712993597945e-12	1.0684896535698162e-8	3.820124969953072	4.38306595458605	4.008005210470581	2.3856962595127023	2.2074471794544337	1.9150869945031883
Col13FB	chr8-72305500-72305868	1.9922552603790376	3.3961203455470308e-12	2.021982131331791e-8	2.1362696537425023	2.5924886963547715	1.8864801974624703	3.9873796801794534	4.206509359733333	4.002878123344953
Col13FB	chr8-85175184-85175769	4.076141000160316	1.1238727598771962e-11	6.083012397960774e-8	0.46166657128823385	-0.5018122134932916	0.180809019287796	2.878312938379464	3.191061589391919	2.6612147007410716
Col13FB	chr8-81341530-81343028	-1.9193455110029685	1.9451731794249265e-11	9.650976729716773e-8	4.154979338366798	3.8855611680889193	3.88821981035531	2.3103673145835804	2.0060008090959496	2.4070641193696205
Col13FB	chr8-70630723-70631376	1.4437689329154175	3.9026463791693184e-10	1.7873520009460225e-6	2.60253290079679	3.1200141167884397	3.3372578315085195	4.251798787530577	4.4642559458607245	4.5029098720599166
Col13FB	chr8-81062579-81063058	-2.197269737966066	5.143663657514008e-10	2.187453191721922e-6	3.63774816300684	3.297935376131989	3.396998497563189	1.5024101983787614	1.6386862553987938	1.4592480297961534
Col13FB	chr8-83660856-83661538	-1.485346106118754	1.2521524545113755e-9	4.947390568481627e-6	4.071086619860496	4.409128474086021	4.118602930415358	2.525491352377629	3.092702506928621	2.7732604431410044
Col13FB	chr8-91059913-91060427	-3.244572630373552	1.329541622085156e-9	4.947390568481627e-6	2.6800939423166867	3.241031922171131	2.6464212377467504	0.5886324361016411	0.01030638637927725	0.7890486118880886
Col13FB	chr19-18578030-18579018	-1.8790887395683795	2.447116548494766e-9	8.570377944957729e-6	3.7854475066832833	3.5054521601554143	3.663415847711572	1.5024101983787614	2.29851853364805	2.098360024293089
Col13FB	chr8-92016352-92016957	3.0415955514649786	5.553850454541869e-9	1.8370286020139656e-5	0.7761781556023016	0.1198049167919187	0.6423037812749481	2.4572863870773056	3.2378356257592635	2.7732604431410044
Col13FB	chr8-70281115-70281355	-2.321777705371558	9.382735973748564e-9	2.9401543916054847e-5	3.1846971375344255	2.763861939145718	3.3372578315085195	1.0254221053852317	1.1446798561084108	1.4592480297961534
Col13FB	chr17-84790139-84791133	-0.6694115207404239	2.307502699855516e-8	6.869204787199886e-5	5.964171709690879	6.0221135816151	6.154023284908006	5.569820291676253	5.460842880338523	4.8223496437383515
Col13FB	chr5-64029413-64030919	-1.868440647905329	4.145739310342836e-8	1.1753763193294848e-4	3.4731848570150654	3.297935376131989	3.396998497563189	1.3602457986312413	2.2074471794544337	1.4592480297961534
Col13FB	chr8-85339915-85340504	3.639760703849968	5.185438276218472e-8	1.4033210185886155e-4	0.46166657128823385	0.1198049167919187	-0.5018122134932916	2.4572863870773056	2.6143151462515406	2.6612147007410716
Col13FB	chr8-70158215-70158950	-1.6611800391496667	1.4473595447255637e-7	3.746647503211766e-4	3.919420206106006	3.055472497371974	3.7112664565302578	2.712661010396031	1.771789180720429	0.7890486118880886
Col13FB	chr8-91063171-91063499	-2.9763689781216436	1.7391314875564758e-7	4.3143504377557266e-4	2.890513865057244	2.4985096488116945	2.434700717035513	0.3079570283560556	0.6862271090445892	0.2834202773558724
Col13FB	chr8-81146122-81146786	-2.111448047930552	2.100803726148001e-7	5.003106089895987e-4	2.890513865057244	3.297935376131989	2.741665948697481	1.6318136742637592	1.1446798561084108	0.2834202773558724
Col13FB	chr9-48782293-48783802	-0.8554920065953927	3.381200035203659e-7	7.742687988305979e-4	4.980400065681317	4.924811824703379	5.033587585226716	4.0113626812316925	3.977621929409013	4.566499634619557
Col13FB	chr8-83511658-83512232	-1.9708787423307184	8.837871285615623e-7	0.00194884881704808	2.60253290079679	2.397979455055935	3.969171415656126	0.5886324361016411	1.6386862553987938	2.098360024293089
Col13FB	chr8-91332719-91333310	-1.1697318282697609	1.1982471273488897e-6	0.00254790133814636	3.9510558812796583	4.32948444324982	3.757580797463804	3.07319751649837	2.8127395983977044	2.877227872598193
Col13FB	chr19-9087491-9088829	1.7320867836147698	1.4931205235445634e-6	0.00306542792175159	1.610895274163726	2.045980505782952	1.2722740943659847	3.2038225667824993	2.8127395983977044	3.638762817509197
Col13FB	chr8-83593898-83594855	-0.5033693975882414	2.2321409965521967e-6	0.00442990702175748	6.225777419302274	6.112128853129011	6.36318094418873	5.793762000116533	5.778136892206713	5.560539904180019
Col13FB	chr7-81025700-81026257	-1.7200960757899393	2.4553759725878615e-6	0.00471574756954632	3.015472211084098	3.352679324312906	3.0699810659293645	1.2025255539886217	1.1446798561084108	2.6612147007410716
Col13FB	chr19-18085950-18086437	-2.803986666886767	2.564798685570573e-6	0.00477196825442189	2.4336558506427206	2.6807184347069524	2.315920171307728	0.3079570283560556	0.38749458469096176	0.7890486118880886
Col13FB	chr19-20436886-20437419	1.5850993037859944	3.0513241476793653e-6	0.00550514354862224	1.7612297661436476	2.045980505782952	1.7092996797639712	3.118066234759967	3.2378356257592635	3.4493466230730467
Col13FB	chr12-8344651-8345414	-0.8126712723222879	3.4579982986636704e-6	0.00605536184428934	4.5760809345946045	4.831529782089066	5.088974207843001	3.912941548311922	3.9214204815855176	4.401939548946193
Col13FB	chr18-60609162-60609762	-0.8533114836766086	4.370707798708926e-6	0.00743494859770091	4.885352842473232	4.409128474086021	4.647448768350886	3.722681876282501	3.671772432971847	4.255281494776719
Col13FB	chr14-31963207-31964033	-0.6932288748851512	4.499958150478697e-6	0.00744218078786668	5.245718847878626	5.15785818801723	5.368060827455146	4.125638660418243	4.716277305875501	4.970747077690203
Col13FB	chr8-88324377-88325691	1.3573366573882433	6.36873273498444e-6	0.01024815161014874	2.021757645661753	2.4985096488116945	2.434700717035513	3.601519020762393	3.040888334358719	4.048132323203638
Col13FB	chr8-80867545-80868051	-2.0091959138807836	7.919039836455352e-6	0.01240746825744417	2.890513865057244	2.6807184347069524	2.544441337645921	1.5024101983787614	0.933587988320608	0.2834202773558724
Col13FB	chr8-70625150-70625458	-1.3433249972131671	1.1458127960228482e-5	0.01730929804876675	3.598333466859638	3.4563037180502736	3.0699810659293645	1.860270675302889	2.384180701255332	2.4070641193696205
Col13FB	chr8-71602069-71603479	-1.0251534311123032	1.1629075917072626e-5	0.01730929804876675	4.071086619860496	3.992856441146114	3.929263326790175	3.0268884370777913	3.1427201182062667	2.877227872598193
Col13FB	chr8-73290594-73290989	-1.580657802718178	1.7248597426292215e-5	0.02504748764796551	3.015472211084098	2.987907715232639	2.831010262968297	1.5024101983787614	1.6386862553987938	1.705096676283652
Col13FB	chr18-7626473-7627292	-0.5834652185062854	1.987346125882214e-5	0.02817205086732744	5.320289958688177	5.345003972941963	5.563217453320241	4.812012217154799	4.972837365114547	4.627404474329082
Col13FB	chr17-28512639-28513117	-0.7306937636843296	2.050808452774077e-5	0.02832155037236681	4.7659201567078355	5.1424044572380465	5.5890606799108875	3.912941548311922	4.716277305875501	4.796061899867886
Col13FB	chr8-87915491-87916380	-0.6992673828921748	2.0930300251673545e-5	0.02832155037236681	5.08391086298143	4.906631700172545	4.787961759533597	4.147446452297294	4.0580207427428725	4.685841964346637
Col13FB	chr13-55601656-55601949	1.498291464562478	2.203145451942189e-5	0.02914908309282978	2.1362696537425023	1.7522350962305728	1.2722740943659847	2.7700178506047504	3.2831406888457018	3.307670179662675
Col13FB	chr2-101796250-101797917	0.577342813278902	2.365361583396178e-5	0.03053677610633961	4.835372985338326	4.924811824703379	4.695823077393095	5.398538297874459	5.348112322500231	5.446860616919887
Col13FB	chr12-111094023-111094571	-0.977758246948346	2.410609152134707e-5	0.03053677610633961	3.887075235568702	4.434728512394874	3.757580797463804	2.878312938379464	3.3270662444292123	3.2312481691234884
Col13FB	chr8-91403391-91404113	1.1609991840591976	2.6843652550925578e-5	0.03329619553285431	2.6800939423166867	2.5924886963547715	2.315920171307728	3.63277698387398	3.738349744857797	3.380246827867358
Col13FB	chr5-43478016-43478457	-1.2726505719949008	2.9012776575709618e-5	0.03525229983193059	3.1304647973867943	3.6868389797671983	3.274936095337993	2.230887407242716	2.1102371861589098	2.4070641193696205
Col13FB	chr8-70258230-70259538	-1.4938216325337603	2.974680111988866e-5	0.03542130090151862	2.823726730675238	3.552981271630025	2.544441337645921	1.860270675302889	1.771789180720429	1.4592480297961534
Col13FB	chr8-70364008-70364782	-0.7924805171728679	3.149623148502344e-5	0.03603887819939488	4.403884882774495	4.4846048272545875	4.622639439969473	3.807311283809997	3.4905033384297264	3.9561583003809986
Col13FB	chr5-73701056-73701871	-0.5175170722925473	3.191127552086318e-5	0.03603887819939488	5.773856174624854	5.546303195102885	5.723472476594105	5.027254787251152	5.142229767497707	5.446860616919887
Col13FB	chr19-23360178-23360850	-1.416065022027268	3.227241380929367e-5	0.03603887819939488	3.1304647973867943	2.917022579837026	3.3372578315085195	2.057447516400654	1.3287910480183385	2.260953328838048
Col13FB	chr1-36571419-36572104	-0.5354283922813494	3.2686677798503865e-5	0.03603887819939488	5.624901689338445	5.436545820034486	5.711757732063545	4.9672120160188395	4.944916956607296	5.377638743238742
Col13FB	chr8-70190582-70190818	2.6549725892088123	3.376489790170299e-5	0.03655080893221078	0.05890582185505906	0.5528263124147735	0.6423037812749481	2.230887407242716	2.4650403736984865	2.098360024293089
Col13FB	chr13-109761078-109761581	-1.3315753206713583	3.6698449139729626e-5	0.03901700473002183	3.713487144020321	3.5054521601554143	2.186475579237737	2.1467722481270335	2.0060008090959496	2.260953328838048
Col13FB	chr3-37838832-37839398	-0.8027151279907173	4.092592090577222e-5	0.04274820138399766	4.357421185779546	4.301928471535734	4.571702990007869	3.5695687843588684	3.6019734467777194	3.8061714594445126
Col13FB	chr1-154148803-154149376	-1.0636578430001495	4.2738690214496515e-5	0.04356904567042333	4.042002119218434	3.643585167809378	3.929263326790175	2.712661010396031	2.0060008090959496	3.857919112589708
Col13FB	chr15-11742368-11742826	-1.2054849840441872	4.317534506625981e-5	0.04356904567042333	3.3361399262882547	3.4563037180502736	3.613923546619739	1.962225060555408	2.29851853364805	2.974203927246324
Col13FB	chr6-90506031-90506290	-1.240955014985357	4.6980457530251743e-05	0.0466187080072688	3.074113912273935	3.992856441146114	3.1415837700985625	1.6318136742637592	2.541607570520708	2.877227872598193
Col13FB	chr15-64125641-64126679	-0.6884806332852308	4.8385093625095976e-5	0.04662561233243875	4.596229157045138	4.8506749516426	4.936272105603605	4.058164772710642	4.158691375330064	4.175954249672414
Col13FB	chr4-141951981-141952583	-0.600243847379401	4.855366261230143e-5	0.04662561233243875	5.219979940592547	5.029329130306295	5.176806975505235	4.526009924362346	4.6486491310114495	4.470032069692677
Col14FB	chrX-106186631-106187381	1.0337699092513302	9.324765983940719e-18	4.1245304900166587e-13	5.487371436050225	5.538556809303148	5.706136131768694	6.6884564547678576	6.616939825559784	6.265542127663699
Col14FB	chr8-70293543-70295359	-1.2750457275800475	1.0268976010707652e-16	2.2710867345281048e-12	5.943421328767913	6.007941532940016	6.068311371154242	4.507293692721008	4.824455207933107	5.110422463641806
Col14FB	chr8-85123519-85124201	4.316365172047751	2.1817198143543336e-10	3.216727694284029e-6	0.9121744434801298	0.8471388781120942	0.31081578206106875	3.404490503787776	3.725092217299263	3.2194551720532933
Col14FB	chr8-87940599-87941083	-1.7602406227826084	1.2127221572734155e-9	1.341028161512943e-5	4.60486360773891	4.298042264695531	4.5357232255071835	2.8712471930425245	2.801513734518526	3.0539988945341454
Col14FB	chr19-17534634-17535857	1.185818349239963	1.7816908073274187e-8	1.5761549557941277e-4	4.356463194771748	3.69703399517357	3.940531482742963	5.340005662939752	5.196540374260322	4.487647486042755
Col14FB	chr8-82837806-82838589	2.469924073052141	4.612163784235806e-8	3.4000871417386364e-4	1.335340670350233	2.1989762977093754	1.0175590103323873	3.466809702894159	3.5436154860338305	4.033779723944214
Col14FB	chr8-70158215-70158950	-1.7518101836495614	5.425768745450977e-8	3.428465759268394e-4	3.878852513907704	4.298042264695531	4.326132606912789	2.316097583861287	2.905494077407503	2.6522851116764885
Col14FB	chr11-101700153-101701207	-1.1317742344635198	9.608274464825567e-8	5.312414951602056e-4	5.0300040838408195	5.023147924906968	5.094736204811771	3.975509154827831	3.886270556751207	4.120044331308071
Col14FB	chr8-70272722-70273458	-1.8802240975632785	9.337754293607604e-7	0.00458919497683168	3.7472106811066537	3.757862625878645	3.8649091070567825	2.776008408819051	1.9431893297163791	0.31081578206106614
Col14FB	chr8-70868384-70868944	1.7866851413619649	1.5812510032087454e-6	0.00699418943739292	1.9283863546161957	2.5131309095100898	2.3675997158757434	3.9319904855428782	3.66709989630893	3.844040506024388
Col14FB	chr8-70630723-70631376	1.105086335937825	3.173779341963189e-6	0.01246036859733621	3.878852513907704	3.4974571490594406	3.700621241423592	4.6212791080667275	4.714231644213697	4.931136847441654
Col14FB	chr8-94171158-94171961	-0.856691352947141	3.3804581110516053e-6	0.01246036859733621	5.2157863852229625	5.373436375734331	5.251425721113661	4.137535712704194	4.531292883377752	4.8826041451405935
Col14FB	chr12-111712488-111713753	-0.6195162046877911	5.265030527604254e-6	0.01704492485100426	5.817799795942315	5.956967009379028	6.0168313288794835	5.12495804724744	5.5250918864730085	5.3071236145222915
Col14FB	chr7-81124781-81125181	-1.8380659992300543	5.39493913714188e-6	0.01704492485100426	3.353464559365781	3.5670958430771194	3.8649091070567825	2.1738967694273827	1.9431893297163791	2.0936064849876805
Col14FB	chr1-151661680-151662372	-1.6474333458373558	6.538611120759153e-6	0.01928105647289459	3.676592856437136	3.4974571490594406	4.2086895757185205	2.1738967694273827	2.5679493604843455	2.3998217871716596
Col14FB	chr19-18578030-18579018	-1.9464204501787843	7.748048668975408e-6	0.02141948054538251	3.814532569909278	3.3472040173206037	3.302364184263133	1.4020089602883423	2.1265025276301333	2.3998217871716596
Col14FB	chr2-118554299-118555021	1.4549095500867115	8.558754563825914e-6	0.0222688724627734	2.3474485255788835	2.9896221638352056	2.750388144044356	3.887118143269865	3.7808432134669503	4.55113134831601
Col14FB	chr8-87915491-87916380	-1.089488594002031	1.0018720058254268e-5	0.02461933475648349	4.642402971131064	4.593339741593167	4.5357232255071835	3.0447141914855833	3.834519705742876	3.942027115962903
DC	chrX-106186631-106187381	1.1552434664511706	1.1455083421662015e-9	1.6116156865936293e-5	5.77298367445145	6.1918917744826265	6.488838822691543	7.1970497159994284	7.378066425074775	7.286540911675858
DC	chr8-71558170-71559498	-1.2368183607085192	3.1244048179825693e-6	0.02012760944030957	6.5197025130525885	6.632298270498871	5.902236353556834	5.503765151140732	5.096462302249501	5.00866781447628
DC	chr18-24466753-24468067	1.6483346039691855	4.291906199511601e-6	0.02012760944030957	4.57214773245081	3.709365210086133	4.758813459675078	5.750063908485394	5.896123740030547	5.595672645900777
EC	chr8-71680389-71681031	-5.098499246012329	5.294653744851708e-32	2.2121063345990437e-27	5.522427412275955	5.19378702399004	5.183867319333266	0.2581474688741897	0.716607253858493	1.613601356906175
EC	chr8-85220783-85222008	-5.329929466923689	1.1184120144238942e-30	2.3363626981315152e-26	4.979775340326456	5.118886669410976	5.103899810873116	0.2581474688741897	0.40202052471712546	1.0752361831817492
EC	chr8-88630221-88630575	-4.702780496686128	8.723241680930668e-28	1.2148567914309443e-23	4.867994903783697	4.830504624327111	5.103899810873116	0.2581474688741897	0.716607253858493	1.613601356906175
EC	chrX-106186631-106187381	1.3010090328465904	2.059603516458641e-25	2.1512558729410504e-21	5.760160504867888	5.694443184321925	6.021606574756877	7.146781955205858	7.226344344173182	6.916066154464206
EC	chr8-71558170-71559498	-2.7665449149230885	6.741643194543153e-23	5.633317053360258e-19	5.387048663210935	5.05603422814697	4.929297188297653	2.2706534289305926	2.4612094819099943	2.9681925450373305
EC	chr8-89727258-89727721	-8.38813617793878	2.2569367708360055e-21	1.571580304758805e-17	3.6706378843156866	4.20584186801106	3.7669660431737904	-0.5618227694330534	-0.5618227694330534	-0.5618227694330534
EC	chr8-72434925-72435390	4.802910329366765	4.96152726926422e-19	2.961322990140844e-15	-0.04169449960734343	0.5039846237638623	0.0968654294149352	3.925557333628466	4.040303085409449	3.5407558198467113
EC	chr8-68335307-68335907	-4.779082503545388	2.6436972997279524e-18	1.3806709147829232e-14	3.530812746120234	4.0532893887450285	3.8079216733002608	0.2581474688741897	0.40202052471712546	-0.5618227694330534
EC	chr8-71700534-71702442	-1.484650293998576	7.555696311030646e-17	3.507522131942894e-13	5.97773222034101	5.332843380804969	5.875133403748585	4.367339922681487	4.298132963503167	4.231584625783368
EC	chr19-21913045-21913619	-1.8727561157003416	2.0600752286025115e-16	8.606994305101294e-13	5.324900218426189	5.087802700336649	4.73061565469367	3.2855696359593316	3.1253765923062886	3.480437709134124
EC	chr8-68336551-68336942	-3.383205324724081	1.736046392106276e-15	6.5938198420182004e-12	3.8578434702576097	3.808351231368402	3.6366239685330535	1.3174099305310736	0.40202052471712546	0.7053379439213394
EC	chr8-85331245-85331789	-7.366267362606051	1.7678349922503206e-13	6.155012164684864e-10	2.83732376718649	2.8018247992077616	3.15534119549282	-0.5618227694330534	-0.5618227694330534	-0.5618227694330534
EC	chr8-71602069-71603479	-1.778436226387745	2.386255785177238e-13	7.669058977285e-10	4.5435356392138	4.692680441672978	4.573225536605982	2.8910104323118366	2.8311801799294525	3.053475016727131
EC	chr8-89231451-89231981	5.496998505133087	1.0070836771487453e-12	3.005425430805327e-9	-0.5618227694330509	0.06734314538951854	-0.5618227694330509	2.8396875141757683	2.8311801799294525	3.2826938994704298
EC	chr8-88260457-88260878	-2.996782964766953	7.0043635217445865e-12	1.9509487195899255e-8	3.107230553477378	3.603830879717977	3.5426903147774027	1.3174099305310736	-8.637766321329848e-4	1.0752361831817492
EC	chr8-72265315-72265949	-1.30221383086573	4.3507705517634144e-11	1.1360949603292217e-7	4.910933846125365	5.134181060820041	4.793144573019405	3.6850553704414457	3.654184425000886	3.759585943540579
EC	chr8-89042710-89043818	2.5693111635746515	1.8397977362762963e-10	4.521573495389627e-7	0.6412206306724992	1.864002881878626	0.8902136425506296	3.3234247876675567	3.498504329028442	3.35166426519494
EC	chr8-88316073-88317642	-1.9210826341704403	1.9930207921429974e-10	4.626022705318581e-7	3.8868120664615975	4.0532893887450285	3.9242429824974008	2.1066565341473487	1.7018114899734298	2.780828971745607
EC	chr8-72324330-72325343	-1.144954817623801	7.507042812475276e-10	1.6507592037116685e-6	5.558883205348522	5.251027724180342	4.793144573019405	3.875470130195078	4.250122035948743	4.371011210584447
EC	chr8-84414026-84414878	-3.285496403968547	1.3129277618536666e-9	2.7427060945123096e-6	2.83732376718649	3.141582722119844	2.713139311588672	0.2581474688741897	0.9747265791423604	-0.5618227694330534
EC	chr8-72336090-72336694	-1.3880882524470128	4.218530335474768e-9	8.392866543625516e-6	4.579468466041437	4.540285334977157	4.099422621200361	3.0797860998819377	2.6943563136975803	3.5986529518772894
EC	chr8-85380495-85381411	-0.9128046489853948	5.0736118196989415e-9	9.635250083046445e-6	5.335445995900932	5.530733036606071	5.4135135008183015	4.569887951261453	4.670615938919937	4.231584625783368
EC	chr5-64029413-64030919	-2.7515252242130774	5.380835953089334e-9	9.774405483481408e-6	3.0052442147094025	2.876479354057245	2.8760696122396885	0.7777360421146158	0.716607253858493	0.7053379439213394
EC	chr8-87893539-87894051	1.9632510800509064	6.196188004074681e-9	1.078653061709334e-5	1.9679757460764185	1.864002881878626	1.3991458323117958	3.6256928492679905	3.323969856312344	3.6543159700622057
EC	chr8-86900018-86900282	2.520250326848662	1.2591999351509218e-8	2.1043749316242204e-5	1.2879749703741552	0.06734314538951854	1.1670060082146545	3.2466943685543748	2.6943563136975803	3.053475016727131
EC	chr8-70820029-70820988	-1.030389048970973	1.4750874982841004e-8	2.3703521414734506e-5	5.083514317916481	4.753366947830081	5.103899810873116	3.925557333628466	4.095687234285045	3.9495535139637186
EC	chr8-83754214-83754485	-3.527248045357962	1.5599501859980455e-8	2.4138784729999387e-5	2.713430905541193	2.639820195678875	2.5294378751249003	-0.09435046910866472	-8.637766321329848e-4	0.7053379439213394
EC	chr8-87974611-87975990	2.263878281302317	1.7696904356204253e-8	2.640630942865048e-5	1.2879749703741552	1.338649035258545	1.1670060082146545	3.4656313533482197	2.5431834781857927	3.417487283252185
EC	chr17-84790139-84791133	-0.626409242798802	2.028611558675317e-8	2.8700982816031165e-5	6.400652020106365	6.202306996440005	6.554187171675708	5.8954669341330295	5.841511703564015	5.429265920430865
EC	chr6-113644622-113645333	-0.9138607556106748	2.0608652093847172e-8	2.8700982816031165e-5	5.427041742943887	5.45966701491524	4.983931825512112	4.538043695871417	4.433264571815245	4.194515884137991
EC	chr8-68983571-68984158	-0.8357091701891908	6.709932049408367e-8	9.043256807234888e-5	5.34591524517114	5.319525599922698	5.373147546169386	4.420704640664702	4.475634928728111	4.748845968495989
EC	chr8-89261381-89261757	-2.6313632594646026	8.148037906001714e-8	1.0638281991023488e-4	2.5050253269896263	3.141582722119844	2.7969033007797712	0.5412077347466564	1.193597948221414	0.20662588921183808
EC	chr8-72485498-72486196	-2.5981225890026747	1.0038874634805957e-7	1.2709823704308874e-4	3.0052442147094025	2.8018247992077616	2.4279990190588467	0.7777360421146158	0.716607253858493	0.7053379439213394
EC	chr8-88633286-88633847	-0.739029195370553	1.46085004204208e-7	1.7951269046034734e-4	5.58563295765187	5.45966701491524	5.657115525560772	4.942525432911164	4.858456092420137	4.642759761023625
EC	chr8-71554484-71555030	-1.4028920433999257	1.803195178892312e-7	2.15249984497488e-4	4.09973495613551	3.729986913318169	3.9242429824974008	2.8910104323118366	2.0768870491140445	2.780828971745607
EC	chr8-70258230-70259538	-0.9673512652716316	2.2598383573948473e-7	2.6226679603321313e-4	4.82373866240677	4.956302667732195	4.891689704060891	3.875470130195078	3.6168108413484457	4.403859687288141
EC	chr1-138982092-138982655	-1.3919757149951828	2.3387982196653705e-7	2.640945665341059e-4	4.263312228163125	3.7697010811338423	3.590421507385212	2.5514936276924476	2.5431834781857927	2.8775502491251763
EC	chr18-65120292-65120980	-0.9032801351238606	2.966122869331854e-7	3.26117403896539e-4	5.083514317916481	4.990318335303276	5.001693068326809	3.796919786151784	4.454605290993961	4.194515884137991
EC	chr8-80908260-80908895	-1.5617843759812586	3.233739402257006e-7	3.46424698016148e-4	3.636931443338753	3.559202258683919	3.7669660431737904	1.7092585879552291	2.0768870491140445	2.9681925450373305
EC	chr8-72420813-72422072	-0.46985631601227656	4.94483225691142e-7	5.164877292343977e-4	6.57542092653189	6.755901466647027	6.740251447328617	6.259972160492792	6.235941064943135	6.134474544572351
EC	chr8-68953793-68954468	-0.9573892717998612	7.96189278020538e-7	8.113362935536116e-4	4.66556986080347	4.692680441672978	4.619973115645895	3.925557333628466	3.498504329028442	3.707910905841643
EC	chr10-94572658-94573211	-1.0667444847177583	1.2466283804866326e-6	0.00124009842230313	4.762535919659389	4.65075650813072	4.34180979798051	2.9884837118959937	3.5390274021950754	4.267724730384698
EC	chr18-65136622-65137269	-0.939160709525019	1.5007388274031026e-6	0.00145815972578841	4.910933846125365	4.607577731881892	4.549271161611347	3.4313721260750913	4.122601879385839	3.8576942314965184
EC	chr8-70816582-70817092	1.6115314920270545	1.791270977820584e-6	0.00170089321484872	1.5993109591173615	2.003782895234025	1.9311000697865597	3.206742479329706	3.45681004876681	3.053475016727131
EC	chr8-83859527-83859973	-1.316789278141412	2.208973358453545e-6	0.00201262256952678	3.6706378843156866	3.647120274255118	3.724813697768481	2.5514936276924476	2.4612094819099943	2.3121741908342437
EC	chr8-69881938-69882751	1.1422009649249694	2.2558790249641022e-6	0.00201262256952678	2.9514135132128474	3.365451159140912	2.6242105071860093	4.088318032729541	3.953024009042181	4.267724730384698
EC	chr8-71528340-71529084	-0.6071508647868863	2.264079960932473e-6	0.00201262256952678	5.760160504867888	5.77470875506297	5.634524980167406	5.081561660855246	5.0388321230749336	5.313019445443102
EC	chr19-21913764-21914749	-0.5034705220704199	2.324848534590802e-6	0.00202358691198341	6.385508322743672	6.259217213359521	6.178191611503743	5.66426498790575	5.76670263939355	5.979665080457551
EC	chr18-12109524-12110279	-0.5832199473187861	2.8293731181820495e-6	0.00241205113428088	5.76796715861352	5.813226753027161	5.733507906597679	5.187993053858332	5.160703314479333	5.260181495934444
EC	chr8-70625150-70625458	-1.3160393264354695	2.8866097825285805e-6	0.00241205113428088	3.7035747693654977	3.6891484818183926	3.5426903147774027	2.2706534289305926	2.62074907188835	2.444362274590979
EC	chr2-167777255-167778223	-0.626685349199035	3.100607430295109e-6	0.00254006624387705	5.894598171027732	6.06540505073923	5.744098238334079	4.942525432911164	5.651299471063153	5.223849529673023
EC	chr4-132065660-132066824	-1.39327060101954	3.992876820915062e-6	0.00320812295341983	3.107230553477378	3.84599289359611	3.590421507385212	2.1909840005575996	2.2818081561741552	2.3121741908342437
EC	chr1-39417603-39418427	-0.7130596136391029	4.753766801612798e-6	0.00374740333908269	5.1205707019855815	5.346039346465876	5.214653149791288	4.311925193103174	4.706638288629002	4.586640262678537
EC	chr8-83593898-83594855	-0.4330227261336499	5.293838290237323e-6	0.00409586229196509	6.81279460017744	6.5259330645539775	6.636071426707132	6.164131444690047	6.415349804414143	6.10481315216443
EC	chr2-27087976-27089038	-0.43560351999590247	5.627216348603177e-6	0.00427463816444801	6.548479370672388	6.5374825745894185	6.542100592408038	5.992649483817793	6.254311469107658	6.0846945855266785
EC	chr11-59901898-59903027	-0.7441273988886629	6.1388273947454445e-6	0.00457245197723598	5.503848139493602	5.208311518525795	5.1202518498527	4.27376305337736	4.4116034294712625	5.109018489963732
EC	chr8-72134798-72137230	-0.4345096316050842	6.238146546253012e-6	0.00457245197723598	6.557515906863244	6.5317193770060555	6.435058487225021	5.992649483817793	6.146976905537794	6.1246550170394745
EC	chr8-126807192-126807987	-1.3217460499714848	6.636977383399697e-6	0.0047809123289386	3.94306054592962	3.5131488963627864	3.2770151419614195	1.819331185836203	2.6943563136975803	2.780828971745607
EC	chr16-21219421-21220385	-1.0621264389472025	7.572589647431307e-6	0.00536242026219796	4.468868221731133	4.176594630434652	3.724813697768481	2.731216595749774	3.323969856312344	3.5407558198467113
EC	chr8-85311627-85312107	-1.7341817918473	8.53877032586331e-6	0.00594583040357615	3.0571383929669755	2.8018247992077616	2.713139311588672	1.590088989377375	1.5514598835801223	0.7053379439213394
EC	chr15-32356730-32357247	-1.648925893247271	9.564578181343255e-6	0.00645474596865806	3.334511851867154	2.35657232811128	3.090426342136588	1.3174099305310736	1.5514598835801223	2.004763374342808
EC	chr4-95346789-95347532	1.236467204096979	9.578608187094296e-6	0.00645474596865806	2.6472518870303334	2.35657232811128	2.5294378751249003	3.823581272102075	3.276825169928007	3.8576942314965184
EC	chr1-151287319-151288005	-0.9549376023384372	1.1391014102493472e-5	0.00755423125717741	4.172121655991471	4.176594630434652	4.369433570725783	3.4313721260750913	3.323969856312344	3.133996300400465
EC	chr8-89041623-89042284	1.9923347791761208	1.2530715579044868e-5	0.00818020776394522	1.452025071741368	0.8387215053286319	0.5473994357111284	2.6737611339288985	2.4612094819099943	2.8775502491251763
EC	chr17-31930959-31932166	-0.5383366104694911	1.3510186872133776e-5	0.00866599008063786	5.798778078236675	5.822697686360634	5.634524980167406	5.198216774462044	5.224210144824183	5.278010030675139
EC	chr8-84969165-84970097	-0.671594603879832	1.3689692324607452e-5	0.00866599008063786	5.237638274069798	5.023550425701072	5.400183281005646	4.420704640664702	4.576416903470424	4.774191924509822
EC	chr3-108435595-108436041	-0.6893423477319539	1.457745089526622e-5	0.00909023728961526	5.019556699117792	5.19378702399004	5.168224493885013	4.234563957874221	4.595755190831236	4.557740076435689
EC	chr8-85397392-85398084	-1.4249309256473726	1.4890436855665684e-5	0.00914885958573106	3.2024808803833253	3.5131488963627864	2.8760696122396885	1.819331185836203	2.182982934902737	1.8223990654930056
EC	chr14-12136549-12136921	-1.0070845989151944	1.7251579414802e-5	0.01044595634710764	4.023523531017476	4.116258950864934	3.9242429824974008	2.9884837118959937	3.0711420268617	3.2102600226265987
EC	chr8-70008628-70008883	-1.3294540795625358	2.047706834408701e-5	0.01222188450594222	3.0052442147094025	3.808351231368402	3.2770151419614195	2.2706534289305926	2.2818081561741552	1.8223990654930056
EC	chr8-110941273-110941962	-0.5202165539389779	2.119894579647995e-5	0.01247453458277369	6.043528877780318	5.841455046404006	5.6115750643863755	5.287109293337665	5.4640628301217395	5.260181495934444
EC	chr4-151902140-151903351	-0.8961498338637238	2.3998574748010672e-5	0.01392583962460952	4.09973495613551	4.369870167131576	4.573225536605982	3.4656313533482197	3.228087683374421	3.8094738900385137
EC	chr8-11261939-11263046	-0.5642390473907783	2.8307632936921633e-5	0.01620127265896693	5.775731796558666	5.77470875506297	5.64586446937495	4.978560715818524	4.96639548276422	5.664317589142593
EC	chr2-152805941-152806692	-1.363771362286727	3.012259310413148e-5	0.01700705324176504	4.3281112165380655	4.234507948933362	3.681392591075536	2.0170923366060327	2.62074907188835	3.8094738900385137
EC	chr10-4107526-4108128	-0.4732603215553674	3.180713296929646e-5	0.01771869353942941	6.24154765542012	6.300473424832213	5.931817666752505	5.572930999147763	5.9730350304116735	5.491715410146726
EC	chr6-115500989-115501578	-0.9588873866407754	3.2815911290493936e-5	0.01804011544364258	3.7672750478960606	4.290185928179386	4.31364676119217	3.1656526331301276	3.45681004876681	2.8775502491251763
EC	chr2-120011454-120012157	1.8008012381178673	3.398877559304155e-5	0.01844222135425034	0.6412206306724992	1.7092125251388994	1.1670060082146545	2.6737611339288985	2.4612094819099943	2.9681925450373305
EC	chr6-92850027-92850805	-1.0848627522832135	3.468310425811486e-5	0.01857769353723126	3.798100595299207	3.918452109173831	3.4422120649612378	2.786471255962873	2.5431834781857927	2.8775502491251763
EC	chr13-20228254-20228817	-1.5571238177445197	3.628186131215783e-5	0.01918805272939182	2.83732376718649	2.7230953022360507	3.022452424768068	1.1589410610847033	1.7018114899734298	1.8223990654930056
EC	chr1-125578048-125578507	-1.2563556827232611	3.890140477833395e-5	0.0203162586454849	3.455466362538535	3.365451159140912	3.217460505194513	1.819331185836203	2.5431834781857927	2.3121741908342437
EC	chr8-33992427-33993507	-0.7851078762001871	4.890348142328927e-5	0.02522453646746945	4.3068333066704545	4.62932865251004	4.73061565469367	3.925557333628466	3.794689450334605	3.5407558198467113
EC	chr10-94575838-94576567	-0.4810814443153972	5.241002520353725e-5	0.02670354698785105	5.90879079632164	5.887308453734166	5.754611396223753	5.218449397097376	5.474547261793058	5.491715410146726
EC	chr8-91332719-91333310	-1.0354500847270651	5.6191118868825825e-5	0.02828511983541618	3.6706378843156866	4.116258950864934	3.9242429824974008	2.6737611339288985	3.498504329028442	2.1666412625489126
EC	chr1-159670662-159671305	-0.8355799268353002	5.8093944857759125e-5	0.02889482162091876	4.349079860159779	4.585493855313083	3.9968866416976976	3.563782531609319	3.5390274021950754	3.480437709134124
EC	chr8-71569392-71570951	0.8381915797078654	5.989457103727427e-5	0.0294399432698508	3.107230553477378	3.603830879717977	4.031881300786374	4.488919303789916	4.250122035948743	4.435976862628854
EC	chr2-75149616-75150180	-1.1595817683041332	6.36849774267933e-5	0.03093905066152819	3.7035747693654977	3.3126558662395578	3.4422120649612378	2.2706534289305926	2.0768870491140445	3.053475016727131
EC	chr19-36347962-36349797	-0.6073503915065986	6.839647732570109e-5	0.03284603244445737	5.203504516629945	5.118886669410976	5.103899810873116	4.505480654580463	4.496362424073748	4.696777754501051
EC	chr8-84708107-84708480	-0.7951159360457414	7.22119689499403e-5	0.03428427344009666	4.3281112165380655	4.290185928179386	4.687371458314259	3.4656313533482197	3.827777081199438	3.759585943540579
EC	chr7-100993064-100993683	-0.49437286499091265	7.3178990656465e-5	0.03435301381603492	5.637688978962791	5.850743058637758	5.826133483474383	5.048038499364559	5.442862581352907	5.3805882521670325
EC	chr8-83670226-83670469	1.582174234524944	7.58553985935615e-5	0.03476103643349829	1.102848351864534	1.7092125251388994	1.3991458323117958	2.5514936276924476	2.8311801799294525	2.8775502491251763
EC	chr17-44198855-44199549	-1.1463654579905411	7.624492810445128e-5	0.03476103643349829	3.6024186236966003	3.7697010811338423	3.217460505194513	2.6139222552404062	1.7018114899734298	3.053475016727131
EC	chr1-36571419-36572104	-0.4262956217162678	7.65441683073682e-5	0.03476103643349829	6.400652020106365	6.436232391322519	6.012875016216615	5.750159469465146	6.093563409099918	5.768886021745236
EC	chr15-101265989-101267294	-0.3367644858695731	8.061160146570396e-5	0.0362145452606141	6.904180355412531	6.979826124357888	6.708157924469132	6.526570414128818	6.489594123624218	6.613114535665998
EC	chr9-96450590-96451649	-0.5924002621481963	8.294590173268184e-5	0.03686680611054731	5.34591524517114	5.435178534940704	4.929297188297653	4.569887951261453	4.792945316799353	4.696777754501051
EC	chr9-120001801-120002747	-0.5149480694810217	9.367537505319012e-5	0.04119744389181351	6.307309501696575	5.966341869741331	5.836067511662667	5.218449397097376	5.792072458685808	5.69117879461672
EC	chr8-121241651-121242294	-0.8730191168178715	1.05215419918431e-4	0.04579062754366715	4.124269630119562	4.20584186801106	3.8477466665531	3.396279525698667	3.1253765923062886	3.133996300400465
EC	chr8-72160579-72161734	-0.2588998725668205	1.0889899348415168e-4	0.04690515410069956	7.752486241148859	7.695763829321766	7.743611433996326	7.443892282166122	7.507307311242406	7.471463424642737
EC	chr5-142550244-142551566	0.4495552487545453	1.1119670201709158e-4	0.04740610418647027	5.475522752600934	5.435178534940704	5.400183281005646	5.956968760586518	5.723402299300662	5.968729024157971
Goblet	chr19-9081082-9083709	-1.2630656836637375	4.107325353329136e-23	1.3848258161284516e-18	7.2991238184698926	7.029419836403859	6.984286017452864	5.704143915248598	5.878411420942492	5.950407600796967
Goblet	chrX-106186631-106187381	1.239925753245365	1.862523035166471e-21	3.1398413326836366e-17	5.806629396809876	5.731673420253701	5.550566100841142	7.092006841943868	6.836757708750112	6.739363972586411
Goblet	chr8-71741396-71742370	2.7208922320538984	3.1503469716249553e-16	3.5405699498435656e-12	2.3819376487911894	2.842607495725031	3.0830008647032954	5.318217885432497	5.2306505610357465	5.1015353828530055
Goblet	chr8-83666271-83667013	1.7216803470669966	2.2370640545396504e-14	1.885621291571471e-10	3.8314994123783257	4.321968983796876	4.052750698977441	5.84729777375865	5.63538845279869	5.950407600796967
Goblet	chr19-21882016-21883636	-2.9361857655428585	5.730643244376027e-12	3.8642873525476423e-8	4.853003647881513	4.752146402810573	4.790325855382134	3.108760214216806	1.7434571862320265	2.113958045485659
Goblet	chr19-17334748-17335633	-2.6886165822941863	1.7073217099547055e-10	9.594009795472143e-7	4.735746602869613	4.569363231428977	4.828317449547386	1.672651728382805	2.9833621125658785	0.8705800529098824
Goblet	chr8-91738136-91738895	-4.073328818486977	8.809001518381753e-10	4.242918502767989e-6	3.712406785021508	4.023187736034739	4.44390228780123	1.672651728382805	1.3720504863769096	0.8705800529098824
Goblet	chr8-71256253-71257202	-2.062462495405679	3.78690271552818e-9	1.5959901494593514e-5	4.961442672622294	4.862285307281962	4.828317449547386	2.185106173319523	3.452622571950197	2.771705495149546
Goblet	chr8-83418896-83419855	6.770890464091872	2.1749182302758838e-8	8.147727005775743e-5	0.8705800529098824	0.8705800529098824	0.8705800529098824	3.947144452971228	3.64017828217756	4.07301871061415
Goblet	chr7-98164755-98165868	-0.8684846061860305	1.9467582207771038e-7	6.563690017172083e-4	6.142325516471219	6.1775026889894615	5.979872795655108	5.26819710552476	5.369730503789463	4.87442915467677
Goblet	chr8-83627321-83627945	3.061782192226386	2.445781420009012e-7	7.496542396093078e-4	2.0301152750427987	1.5347334737037488	2.01561026311516	4.28564103989277	4.023973323948987	3.840994081744068
Goblet	chr5-109556671-109558153	1.3098834798120111	5.629303782916743e-7	0.00158164671954017	4.139161391449016	3.7641401909646826	4.115551313615488	4.988214282051405	5.259559870901855	5.29770573599192
Goblet	chr6-127356307-127357011	-1.1374339484150786	7.700240017121739e-7	0.00199708686474828	5.5529898612094	5.192561466790287	5.638728993726407	4.28564103989277	4.530317373384162	3.840994081744068
Goblet	chr8-71383915-71384225	-2.2791577095464772	1.3469041089141527e-6	0.00324372992401068	4.043716166270815	4.201409612485693	4.233502254367428	2.861321635646909	2.28342812017522	0.8705800529098824
Goblet	chr8-91576297-91577134	1.880068087247757	1.6515033561414885e-6	0.00371213914371109	2.9007876628659552	3.1336588913747208	2.01561026311516	4.28564103989277	4.530317373384162	4.07301871061415
Goblet	chr11-54884271-54885748	1.81166435743513	1.962180532164038e-6	0.00413480492640266	3.1037206588165005	2.842607495725031	2.806737821760087	4.640484287046294	3.954950964664537	5.1015353828530055
Goblet	chr8-91572410-91573023	1.4047838445453658	3.328442380946019e-6	0.00660128019505741	3.8314994123783257	3.448171805004321	3.604737350934131	4.717058910368699	5.17103377052872	3.840994081744068
Goblet	chr19-9087491-9088829	-0.758759194425732	4.398669106023982e-6	0.00823919597659469	5.835414631042447	6.089654222237736	6.1987012942514506	5.626861944143218	5.259559870901855	4.992446489440817
Goblet	chr8-70150041-70150874	1.7041245513420047	1.698556395727803e-5	0.0292183543323367	3.1037206588165005	2.4776065604632187	3.0830008647032954	4.069016705370413	4.530317373384162	3.840994081744068
Goblet	chr1-36254604-36255502	1.1555707379574292	1.78411404238466e-5	0.0292183543323367	4.228682115081039	3.925077206437837	3.846065305899715	5.216379532578777	4.940532784368687	4.992446489440817
Goblet	chr7-98177663-98179284	-0.6489682522959924	1.8785319025645e-5	0.0292183543323367	6.022273541047689	6.240047613422287	6.426313072259516	5.318217885432497	5.762011071352117	5.695879542218501
Goblet	chr5-109558307-109559223	1.6075189846890472	1.9065244848481653e-05	0.0292183543323367	3.1037206588165005	2.4776065604632187	3.418037399435373	3.947144452971228	4.749956289571326	3.5643656226382556
IM	chr8-84414026-84414878	2.3417348879191935	3.81284544983531e-10	5.241899924433585e-6	3.8934380001060376	4.669713922465805	4.173412732935581	6.285862334866612	6.011278298352411	6.764428138224522
Mes	chrX-106186631-106187381	1.1404724781851827	1.7351633191635127e-13	3.995734091369736e-9	5.890757125491405	5.630526923975175	6.310854002153691	6.992792339088894	7.156704200983333	6.774966492628005
Mes	chr8-72265315-72265949	-2.8190859584743024	1.2641731575043527e-9	1.4555689735505115e-5	5.2213996352337615	4.60908596225338	4.621091794529619	3.2380875461931105	2.423101389176299	1.4312258236096274
Mes	chr19-17156130-17156553	4.092506472880536	1.1994050986291716e-7	9.206633537077522e-4	1.905186253074292	1.940835710465606	1.4312258236096274	4.112466973360182	4.3240048528457775	4.6772875175139195
Mes	chr17-84790139-84791133	-0.7658207595003623	3.478535312278765e-7	0.00200259277927888	6.958370513630957	6.689840303138869	6.630943411743876	6.084004980175519	6.000576084655178	6.077880713240273
Mes	chr8-70216512-70216956	2.0767536706651852	7.324616430419592e-7	0.00337342534319404	2.7849263451469124	3.071997528500336	3.5187242305663617	4.369224839880041	4.80880821312813	5.210651824121834
Mes	chr8-70856562-70857258	-1.633251814254802	9.653929381301922e-6	0.03705178096543678	4.431317200180133	5.4156585165373405	4.621091794529619	3.799902782876314	3.4190219502313677	3.073664210653175
Peri	chr8-70868384-70868944	2.4677186311522887	3.416173771563197e-7	0.00470755226325712	3.8374607670764913	3.509802057873258	3.3365329343641745	5.513507703792334	5.637671705027045	5.127130392102202
Peri	chrX-106186631-106187381	1.0821579876799443	6.055897939483023e-7	0.00470755226325712	5.608759895975189	6.153949478440924	5.718753291996134	6.907953898935622	6.965201188690291	6.3830067136895074
Peri	chr9-108459786-108461426	0.954647281388494	6.321834249172449e-6	0.03276185235729469	6.298310579199935	6.153949478440924	5.134982355671248	6.504243103669894	6.868189411077796	7.234863855821987
SMC	chr2-26603560-26604959	-1.1235606850280404	1.9416943834468506e-6	0.02036060730482367	7.288173297876362	7.249024919106189	7.770349109681505	6.366577042854904	6.501430200144704	6.438639784998814
TCells	chrX-106186631-106187381	1.56625828926522	3.2340298133705716e-24	6.369421717433341e-20	5.833946257615155	5.979709037974008	5.721418371968845	7.439286122844329	7.212458470822051	7.422918392679493
TCells	chr5-64029413-64030919	-2.334954490305698	2.3606291496824512e-9	2.3246295551497935e-5	5.070008137764336	5.339704671168383	4.926751252123315	3.160528054446631	3.4371835066033984	1.4916889699964315
TCells	chr8-88175275-88175693	4.084505359368568	1.186519438146876e-8	7.78950011143424e-5	2.0968838808963666	1.4916889699964315	2.0449677137359425	4.676858795115291	4.321697019069515	4.376324504209698
TCells	chr8-83736695-83737122	-1.786386287018337	2.6625969964250323e-8	1.3109961961147752e-4	5.71821789517117	5.339704671168383	4.926751252123315	3.827344634875191	3.7140201804972657	3.7640453217049217
TCells	chr8-71558170-71559498	-1.1854435504664684	1.0029039415984637e-6	0.00395043862595634	5.941076693903511	5.890879303800359	5.647681502018144	4.817897652288374	4.685099310419467	4.376324504209698
aEC	chrX-106186631-106187381	1.1181271916779558	1.1792778108806293e-13	2.076118586055348e-9	6.245607502219399	5.9919793619670605	6.825545434590892	7.501801650483532	7.328371183155543	7.393574220056831
aEC	chr19-21913045-21913619	-2.7970601268018016	6.307444797770667e-7	0.00519349314956217	5.094469221811135	4.790152650504751	4.679815153667848	2.421836064879938	3.4445011860545662	1.8810424216812325
aEC	chr7-118929174-118930469	-1.377966773063692	1.1643332460825272e-6	0.00519349314956217	5.9782713628657485	5.69077539158486	5.7296989869319805	4.930039057186779	4.057399827461324	4.72548006307855
aEC	chr8-69192875-69193815	-1.135961536411769	1.2465001135832924e-6	0.00519349314956217	6.390590132124351	6.207977567913916	5.7296989869319805	5.280244184146259	5.14478442898483	4.857255081328435
aEC	chr13-63230922-63232203	-1.3031113253664623	1.4750051546612264e-6	0.00519349314956217	6.151065611362898	5.539569727208487	5.937714098386305	4.229544898775617	4.486205124642118	5.4648842746262325
aEC	chr12-111712488-111713753	-0.9343015017763014	9.14731587133429e-6	0.02335754305654205	6.619682741562198	6.104017062268013	6.3309133631263315	5.216675977448984	5.5516216335448	5.762545821732737
aEC	chr6-116644219-116644810	-1.352163588510661	9.287293461845749e-6	0.02335754305654205	5.695243837234911	5.485428529348174	5.7296989869319805	3.376272131481523	4.57608399690103	5.089405438760011
cEC	chr8-85220783-85222008	-7.33963751978869	5.438954601817392e-17	9.795013342412939e-13	4.861111189783894	5.162400004194407	5.251845317977933	1.613724753352218	1.6137247533522154	1.6137247533522154
cEC	chr8-71680389-71681031	-5.560722147898697	1.5925661072833826e-16	1.1005586510570572e-12	4.653209224670945	5.72930181361194	4.958599057977664	2.0924801080514435	1.6137247533522154	1.6137247533522154
cEC	chrX-106186631-106187381	1.225639575650638	1.8333477445561502e-16	1.1005586510570572e-12	6.116177328049268	5.9464922354042	6.00866451307443	7.263127918990638	7.239876361957624	7.135259172426655
cEC	chr8-88316073-88317642	-2.240474229781893	9.58850894096951e-13	4.316986437947997e-9	5.438439508135208	5.820137650859489	5.797656225294853	3.36272065139623	3.921216459442396	3.8921870073491407
cEC	chr8-72434925-72435390	6.953115656979712	4.7758245457880944e-12	1.7201564849019558e-8	1.613724753352218	1.613724753352218	1.6137247533522154	4.4809599041047194	5.120798697592806	4.505016104504237
cEC	chr8-89042710-89043818	1.8625009154993215	1.6081750973963243e-9	4.826937554835068e-6	3.257169743106199	4.215263874272456	4.2349400563630955	5.103275861347269	5.6411522074920315	5.999153161056235
cEC	chr8-85331245-85331789	-4.928240436324465	4.022645883849158e-9	9.255016530947422e-6	4.410220014209877	4.765199892131801	4.590132741601045	1.613724753352218	1.6137247533522154	2.3291211144621005
cEC	chr8-85380495-85381411	-2.5555394854565057	4.111285037902125e-9	9.255016530947422e-6	4.576671676619974	5.356993540203892	5.251845317977933	3.183072221640957	2.6047189531239203	3.162557270867302
cEC	chr8-71700534-71702442	-2.01479364399603	8.158701640957772e-9	1.63255619835565e-5	5.522453349926389	5.016367244523816	5.3167061921807015	3.666254468928631	3.600194883407444	3.4487340307424015
cEC	chr3-153176324-153176657	1.5493091738756606	8.639481820900132e-7	0.0015558842811259	4.005552639006908	4.46089133490707	3.3318477026003377	5.292498365702222	5.596792496644267	5.188175365476963
cEC	chr8-84708107-84708480	-1.407934647067339	1.055780635669757e-6	0.00172850486070696	5.204131444296617	5.2950002650873165	6.00866451307443	3.9168944252498457	4.767600369133571	3.8921870073491407
cEC	chr11-29246855-29247664	0.7716786147237016	4.42022597181612e-6	0.00663365412720304	6.116177328049268	5.632360122780921	5.885796120996922	6.7688101143927994	6.596224651250746	6.5458320352520385
cEC	chr8-71528340-71529084	-1.186461976446945	6.265540886765752e-6	0.00867970198690495	5.522453349926389	5.528432191795962	5.885796120996922	4.400971985598156	4.597927517358269	4.735272536712218
cEC	chr6-85373985-85375268	-0.6905373927254647	7.444350264810348e-6	0.00957609313706925	6.777038092929598	6.780524737688335	7.03306043507623	6.25792688467153	6.120008834297595	6.166329236813797
cEC	chr19-9954108-9955388	-1.1180319214039416	1.6297676296480853e-5	0.01956699016155491	5.881810342795907	5.632360122780921	5.251845317977933	4.885434277582256	4.298890790188755	4.505016104504237
cEC	chr8-88633286-88633847	-1.6560683381106058	2.6166864950002325e-5	0.02945244193028699	4.410220014209877	5.473518838389425	4.7860974174893265	3.522455577169292	3.921216459442396	2.805204345722838
cEC	chr7-92560914-92561950	-0.837821686665904	3.6100338851192605e-5	0.03824300013947809	5.913274435345548	6.451654278174078	6.226863068656784	5.459755740592336	5.351890255210228	5.33583561760657
cEC	chr1-155789981-155790525	-1.5485771928359695	3.835846721040617e-5	0.03837764644401137	4.924248052253335	4.765199892131801	5.183930585730781	3.797010587612294	3.408196970366302	3.6874323339290704
cEC	chr1-134092784-134094479	-0.499777517073503	5.381688551984226e-5	0.04880636868408457	7.542092375841197	7.305632331850124	7.231131788329557	6.720197755263677	6.988406839796154	7.030757874346232
cEC	chr6-90462189-90464009	-0.7647529812410786	5.6323391308375543e-5	0.04880636868408457	6.452344925762952	6.024971412913072	6.386451173451741	5.49870667153484	5.297494221910623	5.999153161056235
cEC	chr2-31888723-31889305	-1.1930612799846527	5.691230731110978e-5	0.04880636868408457	5.438439508135208	5.016367244523816	5.550410182684291	3.797010587612294	4.405606567102559	4.735272536712218
vEC	chrX-106186631-106187381	1.1211567289345803	4.3999391925935526e-15	8.326004934144779e-11	6.3425955820615645	6.424649058037494	6.1123403578185105	7.458978618098094	7.463393438665158	7.183785965148906
vEC	chr8-88633286-88633847	-1.5942417912818214	3.664281691538461e-9	3.466960122449115e-5	5.921176438628592	6.110264631306593	5.907770565033718	4.310447718020698	4.810790673476838	4.355839714596235
vEC	chr8-84414026-84414878	-2.800462278673238	9.20668487149817e-8	5.80726992744533e-4	4.664263467883834	4.94743014505235	4.9434041986783575	2.969663718525786	2.683153596585219	2.5310348367498614
vEC	chr19-21913045-21913619	-2.128543704416476	8.301304146465585e-7	0.0039271394590892	5.4254798990322914	4.715209899385203	4.659997986549282	2.6627850344299446	3.4673604850950577	3.7145502252612417
vEC	chr8-72265315-72265949	-1.653453896427859	4.8281556136183735e-6	0.01721852087201365	5.031130769941286	5.377084981434563	5.383508475564107	3.9390855857460663	4.108078774855192	3.040746032618952
vEC	chr11-59901898-59903027	-1.1511073380056789	5.459553201505149e-6	0.01721852087201365	5.955718604124758	6.044940747965176	5.817064314221471	4.310447718020698	4.729049573252052	5.640023012928652
