# Supplementary material for: txci-ATAC-seq: a massive-scale single-cell technique to profile chromatin accessibility
Source: Genome Biol. 2024 Mar 22;25:78. doi: 10.1186/s13059-023-03150-1 (PMC10958877; doi:10.1186/s13059-023-03150-1)
Supplement: Supplementary file 3 — Additional file 3: Table S2. Enriched motifs in more accessible and less accessible peaks in response to CC16 deficiency for each cell type. This table is provided as a separate file. Column 1: Cell type in which the test was performed. Column 2: Changing direction of differentially accessible peaks that were used to perform the test. Column 3: Motif ID. Column 4: Motif name. Column 5: The number of differential peaks that contain the motif identified. Column 6: The number of background peaks that contain the motif identified. Column 7: The percentage of differential peaks that contain the motif identified. Column 8: The percentage of background peaks that contain the motif identified. Column 9: The ratio of the observed frequency of the motif in differential peaks to the expected frequency calculated by the background peaks. Column 10: Raw p-value. Column 11: FDR-adjusted p-value. [file 13059_2023_3150_MOESM3_ESM.csv]

celltype	change.direction	motif.id	motif.name	observed	background	percent.observed	percent.background	fold.enrichment	pvalue	padj
AT1	less	MA0727.1	NR3C2	48	2316	18.53281853281853	4.632	4.001040270470322	2.0477879619039872e-16	1.5276498195803744e-13
AT1	less	MA0113.3	NR3C1	47	2348	18.146718146718147	4.696	3.8642926206810366	1.6305768718717874e-15	6.082051732081767e-13
AT1	less	MA0007.3	Ar	46	2566	17.760617760617762	5.132	3.46075950128951	1.7798654180706354e-13	4.425932006268979e-11
AT1	less	MA1513.1	KLF15	49	3945	18.91891891891892	7.89	2.3978350974548697	9.180337055677211e-9	1.7121328608837995e-6
AT1	less	MA1525.1	NFATC4	48	3858	18.53281853281853	7.716000000000001	2.4018686538126657	1.2738235807168705e-8	1.9005447824295703e-6
AT1	less	MA1143.1	FOSL1::JUND(var.2)	26	1394	10.038610038610038	2.788	3.600649224752525	2.2879487787603503e-8	2.438299698507459e-6
AT1	less	MA0606.1	NFAT5	52	4453	20.077220077220076	8.906	2.254347639481257	2.2699820373730772e-8	2.438299698507459e-6
AT1	less	MA0152.1	NFATC2	65	6378	25.096525096525095	12.756	1.967429060561704	5.0342261040783e-8	4.694415842053014e-6
AT1	less	MA0103.3	ZEB1	57	5362	22.00772200772201	10.724	2.052193398705894	1.0614979231838607e-7	8.798638341057333e-6
AT1	less	MA0510.2	RFX5	34	2400	13.127413127413126	4.8	2.7348777348777347	1.1942302890012576e-7	8.908957955949381e-6
AT1	less	MA1487.1	FOXE1	70	7453	27.027027027027028	14.906	1.8131642980697056	3.175828859648351e-7	2.153789390270609e-5
AT1	less	MA0625.1	NFATC3	43	3730	16.602316602316602	7.46	2.225511608889625	6.611726978795076e-7	4.1102902718176056e-5
AT1	less	MA1655.1	ZNF341	52	5010	20.077220077220076	10.02	2.003714578564878	9.131611893789596e-7	5.240140363666953e-5
AT1	less	MA0471.2	E2F6	55	5548	21.235521235521233	11.096	1.9137996787600249	1.709538099949863e-6	9.109395875447128e-5
AT1	less	MA0632.2	TCFL5	20	1141	7.722007722007722	2.282	3.3838771787939184	2.6155572995546895e-6	1.3008038303118655e-4
AT1	less	MA0624.1	NFATC1	41	3723	15.83011583011583	7.446	2.125989233160869	3.895895676757197e-6	1.816461359288043e-4
AT1	less	MA0494.1	Nr1h3::Rxra	43	4015	16.602316602316602	8.03	2.0675363141116567	4.414031708594391e-6	1.9369809733008327e-4
AT1	less	MA0732.1	EGR3	36	3095	13.8996138996139	6.1899999999999995	2.245494975704992	4.9865176223588305e-6	1.9668909101064376e-4
AT1	less	MA1516.1	KLF3	45	4321	17.374517374517374	8.642	2.0104741234109436	5.264676339945977e-6	1.9668909101064376e-4
AT1	less	MA0814.2	TFAP2C(var.2)	49	4887	18.91891891891892	9.774	1.9356372947533171	5.273165978837635e-6	1.9668909101064376e-4
AT1	less	MA1599.1	ZNF682	46	4481	17.760617760617762	8.962	1.9817694443893956	5.911211681803205e-6	2.099887578392948e-4
AT1	less	MA0528.2	ZNF263	74	8731	28.57142857142857	17.462	1.6362059656069503	6.547606414934286e-6	2.220233811609535e-4
AT1	less	MA0600.2	RFX2	28	2133	10.81081081081081	4.266	2.5341797493696228	7.137725609176631e-6	2.3151057845416376e-4
AT1	less	MA1127.1	FOSB::JUN	29	2260	11.196911196911197	4.52	2.4771927426794687	7.4541390588937565e-6	2.3169948908061423e-4
AT1	less	MA1145.1	FOSL2::JUND(var.2)	31	2520	11.96911196911197	5.04	2.374823803395232	8.168496104624595e-6	2.4139548307070913e-4
AT1	less	MA0018.4	CREB1	45	4401	17.374517374517374	8.802	1.9739283542964523	8.413247399247234e-6	2.4139548307070913e-4
AT1	less	MA1527.1	NFIC(var.2)	51	5289	19.69111969111969	10.578	1.8615163254981748	9.675170249210898e-6	2.6732137058930853e-4
AT1	less	MA0477.2	FOSL1	50	5167	19.305019305019304	10.334	1.8681071516372465	1.0970346608113393e-5	2.922813774875925e-4
AT1	less	MA0847.2	FOXD2	61	6873	23.55212355212355	13.746	1.7133801507437476	1.429347183738084e-5	3.676872410581416e-4
AT1	less	MA1133.1	JUN::JUNB(var.2)	26	2005	10.038610038610038	4.01	2.503394024591032	1.90149200556087e-5	4.470632296305712e-4
AT1	less	MA0656.1	JDP2(var.2)	29	2379	11.196911196911197	4.758	2.353281041805632	1.9311151253407045e-5	4.470632296305712e-4
AT1	less	MA0478.1	FOSL2	51	5430	19.69111969111969	10.86	1.8131786087587192	1.97762554662317e-5	4.470632296305712e-4
AT1	less	MA1648.1	TCF12(var.2)	56	6174	21.62162162162162	12.348	1.7510221591854245	1.923332971693061e-5	4.470632296305712e-4
AT1	less	MA1517.1	KLF6	53	5758	20.463320463320464	11.516	1.7769468967801725	2.2835520203521255e-5	5.010381785831428e-4
AT1	less	MA0862.1	GMEB2	11	447	4.247104247104247	0.894	4.750675891615488	2.5297671413451917e-5	5.392017964124322e-4
AT1	less	MA0604.1	Atf1	13	633	5.019305019305019	1.266	3.9646959078238697	3.118650481210055e-5	6.427614563892576e-4
AT1	less	MA0006.1	Ahr::Arnt	53	5829	20.463320463320464	11.658	1.7553028361057184	3.187958966005701e-5	6.427614563892576e-4
AT1	less	MA0840.1	Creb5	26	2075	10.038610038610038	4.15	2.4189421779783222	3.383688599364069e-5	6.573058719503647e-4
AT1	less	MA0258.2	ESR2	49	5246	18.91891891891892	10.492	1.8031756499160236	3.4363175611346146e-5	6.573058719503647e-4
AT1	less	MA1596.1	ZNF460	71	8675	27.413127413127413	17.349999999999998	1.5800073436961046	3.57475317747127e-5	6.666914675983918e-4
AT1	less	MA0597.1	THAP1	44	4542	16.988416988416986	9.084	1.870147180583112	3.984531208041418e-5	7.236219333422769e-4
AT1	less	MA0161.2	NFIC	55	6187	21.235521235521233	12.374	1.7161403940133533	4.0740108847688505e-5	7.236219333422769e-4
AT1	less	MA0834.1	ATF7	23	1739	8.880308880308881	3.478	2.5532802991112367	4.353955090917435e-5	7.553605808893968e-4
AT1	less	MA1528.1	NFIX(var.2)	47	5023	18.146718146718147	10.046	1.806362546955818	4.912103040061991e-5	8.328247427014193e-4
AT1	less	MA0863.1	MTF1	26	2176	10.038610038610038	4.352	2.306665909607086	7.374424663662818e-5	0.00122251573313165
AT1	less	MA0609.2	CREM	24	1936	9.266409266409266	3.872	2.3931842113660293	8.081739508449462e-5	0.00126596264468758
AT1	less	MA1562.1	SOX14	24	1937	9.266409266409266	3.874	2.3919487006735327	8.145604148123841e-5	0.00126596264468758
AT1	less	MA1538.1	NR2F1(var.3)	25	2058	9.652509652509652	4.1160000000000005	2.3451189631947646	7.875292345626101e-5	0.00126596264468758
AT1	less	MA0480.1	Foxo1	56	6527	21.62162162162162	13.053999999999998	1.656321558267322	9.013722641169962e-5	0.0013722932837373
AT1	less	MA0157.2	FOXO3	36	3565	13.8996138996139	7.13	1.949454964882735	9.737947673403668e-5	0.00145290179287182
AT1	less	MA1650.1	ZBTB14	19	1370	7.335907335907336	2.74	2.6773384437618013	1.1143172683715448e-4	0.0015986166965484
AT1	less	MA1633.1	BACH1	56	6578	21.62162162162162	13.156	1.6434799043494694	1.1101591081895882e-4	0.0015986166965484
AT1	less	MA0506.1	NRF1	21	1615	8.108108108108109	3.2300000000000004	2.510250188268764	1.1909814144272663e-4	0.00164531876881989
AT1	less	MA0003.4	TFAP2A	49	5513	18.91891891891892	11.026	1.7158460837038745	1.1830599396376836e-4	0.00164531876881989
AT1	less	MA1140.2	JUNB(var.2)	21	1637	8.108108108108109	3.274	2.4765143885485976	1.432759132818067e-4	0.00191979535335184
AT1	less	MA1632.1	ATF2	41	4360	15.83011583011583	8.72	1.815380255747228	1.444814768426594e-4	0.00191979535335184
AT1	less	MA1628.1	Zic1::Zic2	73	9396	28.185328185328185	18.792	1.499857821696902	1.4668677632849193e-4	0.00191979535335184
AT1	less	MA0868.2	SOX8	33	3221	12.741312741312742	6.442	1.977850472106914	1.4964950145814786e-4	0.00192480220840997
AT1	less	MA0472.2	EGR2	19	1418	7.335907335907336	2.836	2.5867092157642233	1.7272494765633564e-4	0.00214754684919377
AT1	less	MA1592.1	ZNF274	36	3669	13.8996138996139	7.338	1.894196497630676	1.7120354293790073e-4	0.00214754684919377
AT1	less	MA1629.1	Zic2	67	8463	25.868725868725868	16.926	1.528342542167427	1.7702683112807036e-4	0.00216495108232033
AT1	less	MA1514.1	KLF17	55	6543	21.235521235521233	13.086	1.6227664095614576	1.8046103460297988e-4	0.00217135373893262
AT1	less	MA0527.1	ZBTB33	10	470	3.861003861003861	0.94	4.107450915961554	1.927542281158815e-4	0.00228245482816583
AT1	less	MA1622.1	Smad2::Smad3	52	6103	20.077220077220076	12.206	1.644864826906446	2.0286506863088403e-4	0.00236464595622874
AT1	less	MA0067.1	Pax2	13	769	5.019305019305019	1.538	3.2635273207444855	2.1568818825443088e-4	0.00243793012784553
AT1	less	MA1122.1	TFDP1	18	1324	6.94980694980695	2.648	2.6245494523440143	2.1483085248430063e-4	0.00243793012784553
AT1	less	MA1475.1	CREB3L4(var.2)	17	1213	6.563706563706563	2.426	2.7055674211486243	2.2648918014839552e-4	0.00252180490135377
AT1	less	MA0593.1	FOXP2	55	6620	21.235521235521233	13.239999999999998	1.6038913319880088	2.4323716897699463e-4	0.00266845482436526
AT1	less	MA0592.3	ESRRA	45	5089	17.374517374517374	10.178	1.70706596330491	2.641056505520693e-4	0.0028554031204615
AT1	less	MA0672.1	NKX2-3	37	3909	14.285714285714285	7.818	1.8272850199174069	2.788756063007157e-4	0.00297201717571905
AT1	less	MA0462.2	BATF::JUN	52	6199	20.077220077220076	12.398	1.6193918436215575	2.967038801417336e-4	0.00311748020543286
AT1	less	MA1649.1	ZBTB12	48	5580	18.53281853281853	11.16	1.6606468219371444	3.012872792084216e-4	0.00312167097624281
AT1	less	MA0605.2	ATF3	25	2256	9.652509652509652	4.5120000000000005	2.139297352063309	3.190637964713541e-4	0.00326056975572096
AT1	less	MA0146.2	Zfx	41	4535	15.83011583011583	9.07	1.7453269933975557	3.285799617614745e-4	0.00331244123613594
AT1	less	MA1587.1	ZNF135	45	5146	17.374517374517374	10.292	1.688157537360802	3.369670532777409e-4	0.00335169895660259
AT1	less	MA1470.1	BACH2(var.2)	18	1379	6.94980694980695	2.758	2.5198719905028826	3.48996849889074e-4	0.00342567960549012
AT1	less	MA0122.3	Nkx3-2	31	3103	11.96911196911197	6.2059999999999995	1.928635509041568	3.699801123420028e-4	0.00358448264684589
AT1	less	MA1135.1	FOSB::JUNB	40	4424	15.444015444015443	8.848	1.7454809498209134	3.911704078627728e-4	0.00369383701602061
AT1	less	MA1620.1	Ptf1a(var.3)	46	5334	17.760617760617762	10.668	1.664849808831811	3.891584609585218e-4	0.00369383701602061
AT1	less	MA1627.1	Wt1	75	10061	28.95752895752895	20.122	1.439097950379135	4.22051996475657e-4	0.0039356348671355
AT1	less	MA0810.1	TFAP2A(var.2)	29	2857	11.196911196911197	5.714	1.9595574373313256	4.477378489620776e-4	0.00397328515269575
AT1	less	MA0031.1	FOXD1	42	4760	16.216216216216218	9.52	1.7033840563252327	4.554957956572056e-4	0.00397328515269575
AT1	less	MA0042.2	FOXI1	42	4767	16.216216216216218	9.534	1.700882758151481	4.693598062384228e-4	0.00397328515269575
AT1	less	MA0033.2	FOXL1	42	4767	16.216216216216218	9.534	1.700882758151481	4.693598062384228e-4	0.00397328515269575
AT1	less	MA0848.1	FOXO4	42	4767	16.216216216216218	9.534	1.700882758151481	4.693598062384228e-4	0.00397328515269575
AT1	less	MA0849.1	FOXO6	42	4767	16.216216216216218	9.534	1.700882758151481	4.693598062384228e-4	0.00397328515269575
AT1	less	MA0850.1	FOXP3	42	4767	16.216216216216218	9.534	1.700882758151481	4.693598062384228e-4	0.00397328515269575
AT1	less	MA1128.1	FOSL1::JUN	45	5216	17.374517374517374	10.432	1.6655020489376318	4.509407390479919e-4	0.00397328515269575
AT1	less	MA0489.1	JUN(var.2)	47	5540	18.146718146718147	11.08	1.6377904464547064	4.7858689068175825e-4	0.00397328515269575
AT1	less	MA1634.1	BATF	51	6167	19.69111969111969	12.334	1.5964909754434646	4.793507556871553e-4	0.00397328515269575
AT1	less	MA0742.1	Klf12	46	5397	17.760617760617762	10.794	1.6454157643707397	5.022827186989768e-4	0.00407285769727648
AT1	less	MA0503.1	Nkx2-5(var.2)	48	5708	18.53281853281853	11.416	1.623407369728323	5.020852578463077e-4	0.00407285769727648
AT1	less	MA0259.1	ARNT::HIF1A	13	845	5.019305019305019	1.69	2.97000297000297	5.250232748348203e-4	0.00416815371664457
AT1	less	MA1139.1	FOSL2::JUNB(var.2)	21	1806	8.108108108108109	3.612	2.244769686630152	5.252097176469036e-4	0.00416815371664457
AT1	less	MA1654.1	ZNF16	50	6041	19.305019305019304	12.082	1.597833082686584	5.401868768634511e-4	0.00419770218895973
AT1	less	MA1631.1	ASCL1(var.2)	55	6836	21.235521235521233	13.672	1.5532124952838815	5.39067359475401e-4	0.00419770218895973
AT1	less	MA1141.1	FOS::JUND	45	5287	17.374517374517374	10.574	1.64313574565135	6.007799080191655e-4	0.00462043104517832
AT1	less	MA0112.3	ESR1	24	2240	9.266409266409266	4.4799999999999995	2.068394925537783	6.748131288508525e-4	0.00508495549618925
AT1	less	MA0162.4	EGR1	46	5470	17.760617760617762	10.94	1.623456833694494	6.695960134912635e-4	0.00508495549618925
AT1	less	MA0615.1	Gmeb1	8	374	3.088803088803089	0.748	4.1294158941217765	8.070937594600545e-4	0.006020919445572
AT1	less	MA0099.3	FOS::JUN	41	4758	15.83011583011583	9.516	1.663526253690188	8.548069356479222e-4	0.00631372251478564
AT1	less	MA0799.1	RFX4	25	2434	9.652509652509652	4.868	1.9828491480093775	9.48709190347526e-4	0.00693859858822798
AT1	less	MA0673.1	NKX2-8	40	4636	15.444015444015443	9.272	1.6656617174304835	9.711474331621932e-4	0.00703374742853394
AT1	less	MA1530.1	NKX6-3	21	1902	8.108108108108109	3.804	2.1314690084406176	0.0010088075350075	0.00723625404918846
AT1	less	MA1130.1	FOSL2::JUN	41	4818	15.83011583011583	9.636	1.6428098619879443	0.00108773271801801	0.00772808197753753
AT1	less	MA0029.1	Mecom	31	3317	11.96911196911197	6.6339999999999995	1.8042074116840472	0.00110397972600344	0.00775064335570142
AT1	less	MA0619.1	LIN54	32	3465	12.355212355212355	6.93	1.7828589257160687	0.00111168745182312	0.00775064335570142
AT1	less	MA1643.1	NFIB	52	6570	20.077220077220076	13.14	1.5279467334261856	0.00114337043485298	0.00789772541111411
AT1	less	MA0908.1	HOXD11	14	1039	5.405405405405405	2.078	2.601253804333689	0.00116426574664594	0.00796827749539336
AT1	less	MA0119.1	NFIC::TLX1	42	5004	16.216216216216218	10.008	1.6203253613325557	0.00122769461688129	0.00832600167448589
AT1	less	MA0602.1	Arid5a	20	1814	7.722007722007722	3.628	2.1284475529238485	0.00134804366789055	0.00882140856356452
AT1	less	MA0820.1	FIGLA	34	3803	13.127413127413126	7.606	1.7259286257445603	0.00133935774509031	0.00882140856356452
AT1	less	MA1144.1	FOSL2::JUND	38	4406	14.671814671814673	8.812000000000001	1.6649812382903622	0.00132457626398663	0.00882140856356452
AT1	less	MA1541.1	NR6A1	39	4558	15.05791505791506	9.116	1.6518116561995455	0.00131734522674818	0.00882140856356452
AT1	less	MA1138.1	FOSL2::JUNB	38	4421	14.671814671814673	8.842	1.6593321275519872	0.00140761362725368	0.00889910383028148
AT1	less	MA1103.2	FOXK2	40	4727	15.444015444015443	9.454	1.6335958794177536	0.0013966789617176	0.00889910383028148
AT1	less	MA1137.1	FOSL1::JUNB	40	4729	15.444015444015443	9.458	1.6329049951380252	0.0014076330455405	0.00889910383028148
AT1	less	MA0522.3	TCF3	48	5981	18.53281853281853	11.962	1.5493076854053278	0.00137319948699513	0.00889910383028148
AT1	less	MA0914.1	ISL2	23	2230	8.880308880308881	4.46	1.9911006458091665	0.00143500097396232	0.00899588845862093
AT1	less	MA0057.1	MZF1(var.2)	39	4586	15.05791505791506	9.172	1.6417264563797491	0.00147242893396308	0.00915359987280385
AT1	less	MA0830.2	TCF4	47	5854	18.146718146718147	11.708	1.549941761762739	0.00153901340769614	0.00948846282761427
AT1	less	MA0747.1	SP8	67	9155	25.868725868725868	18.31	1.4128195449877587	0.00156881044785739	0.00959289011558704
AT1	less	MA1142.1	FOSL1::JUND	39	4605	15.05791505791506	9.21	1.6349527750179216	0.00158658117477797	0.0096226793201981
AT1	less	MA0508.3	PRDM1	61	8180	23.55212355212355	16.36	1.439616354041782	0.00173074916370144	0.01041241029130064
AT1	less	MA1099.2	HES1	15	1209	5.7915057915057915	2.418	2.395163685486266	0.00176126556163863	0.0104961730648648
AT1	less	MA0607.1	Bhlha15	18	1592	6.94980694980695	3.184	2.18272831338158	0.00177281207261791	0.0104961730648648
AT1	less	MA1581.1	ZBTB6	43	5294	16.602316602316602	10.588	1.568031413139082	0.00200990483908054	0.011806212676803809
AT1	less	MA0835.2	BATF3	48	6103	18.53281853281853	12.206	1.5183367632982576	0.002079849084409	0.0120333766282222
AT1	less	MA1107.2	KLF9	91	13439	35.13513513513514	26.878	1.3072079446065603	0.00208083858584539	0.0120333766282222
AT1	less	MA0643.1	Esrrg	35	4075	13.513513513513514	8.15	1.65809981760902	0.00222261406469597	0.01275438532510153
AT1	less	MA1578.1	VEZF1	33	3778	12.741312741312742	7.556	1.6862510245252438	0.0022911754716536	0.01304745726605791
AT1	less	MA0844.1	XBP1	13	998	5.019305019305019	1.996	2.5146818733993084	0.00231876329363247	0.01310452588674111
AT1	less	MA0131.2	HINFP	8	446	3.088803088803089	0.8920000000000001	3.4627837318420274	0.00243663928379152	0.01364121581876983
AT1	less	MA0084.1	SRY	24	2468	9.266409266409266	4.936	1.877311439710143	0.0024502988199935	0.01364121581876983
AT1	less	MA1683.1	FOXA3	41	5041	15.83011583011583	10.082	1.5701364640067277	0.00251780878228267	0.0139132248265398
AT1	less	MA1106.1	HIF1A	12	893	4.633204633204633	1.786	2.594179525870455	0.00263121565039381	0.0143957522201515
AT1	less	MA0039.4	KLF4	90	13363	34.74903474903475	26.726	1.300195867284096	0.00264372393319136	0.0143957522201515
AT1	less	MA0817.1	BHLHE23	13	1023	5.019305019305019	2.046	2.4532282596798725	0.00286257685611295	0.01501770448365935
AT1	less	MA1136.1	FOSB::JUNB(var.2)	19	1798	7.335907335907336	3.596	2.0400187252245097	0.00282684547522284	0.01501770448365935
AT1	less	MA0866.1	SOX21	26	2782	10.038610038610038	5.564	1.8042074116840472	0.00279075975226478	0.01501770448365935
AT1	less	MA1134.1	FOS::JUNB	36	4295	13.8996138996139	8.59	1.6181157042623866	0.002878728875554	0.01501770448365935
AT1	less	MA0515.1	Sox6	48	6201	18.53281853281853	12.402	1.4943411169826262	0.00286103139094654	0.01501770448365935
AT1	less	MA0073.1	RREB1	88	13040	33.97683397683397	26.08	1.3027927138356583	0.00285562027737986	0.01501770448365935
AT1	less	MA1149.1	RARA::RXRG	33	3838	12.741312741312742	7.675999999999999	1.6598896223700812	0.00293008510986408	0.01517946869415701
AT1	less	MA1645.1	NKX2-2	40	4931	15.444015444015443	9.862	1.5660125171380497	0.00298620790493515	0.01536352480745948
AT1	less	MA0071.1	RORA	34	4008	13.127413127413126	8.016	1.6376513382501403	0.00313172325159748	0.0160018188061077
AT1	less	MA0036.3	GATA2	30	3408	11.583011583011585	6.816	1.6993855022024036	0.00324645300131452	0.01636387796608538
AT1	less	MA0519.1	Stat5a::Stat5b	46	5915	17.760617760617762	11.83	1.501320182638864	0.00323673526977482	0.01636387796608538
AT1	less	MA0154.4	EBF1	41	5117	15.83011583011583	10.234	1.5468160865854828	0.00328745580594266	0.01645934249149818
AT1	less	MA0150.2	Nfe2l2	40	4961	15.444015444015443	9.922	1.5565425764982304	0.00331899170924235	0.01650645210063196
AT1	less	MA1564.1	SP9	58	7910	22.393822393822393	15.82	1.4155387101025534	0.00337680732265263	0.01668276995164813
AT1	less	MA0691.1	TFAP4	32	3725	12.355212355212355	7.449999999999999	1.6584177658003163	0.00343709033519662	0.01686887756616235
AT1	less	MA0599.1	KLF5	88	13125	33.97683397683397	26.25	1.2943555800698656	0.00347028741937344	0.01692048637158556
AT1	less	MA1152.1	SOX15	46	5942	17.760617760617762	11.884	1.4944982969217235	0.00352891576759161	0.01698433008144094
AT1	less	MA0846.1	FOXC2	59	8093	22.779922779922774	16.186	1.4073843308984788	0.0035185955442038	0.01698433008144094
AT1	less	MA0905.1	HOXC10	15	1304	5.7915057915057915	2.608	2.220669398583509	0.00358039772025467	0.01712164550839733
AT1	less	MA0743.2	SCRT1	30	3433	11.583011583011585	6.866	1.6870101344322144	0.00360618654596756	0.0171351284286102
AT1	less	MA1126.1	FOS::JUN(var.2)	23	2406	8.880308880308881	4.812	1.8454507232562096	0.00369909360576213	0.01746534069556048
AT1	less	MA0498.2	MEIS1	33	3905	12.741312741312742	7.81	1.6314100821143074	0.00381907324400445	0.01791841911966871
AT1	less	MA1504.1	HOXC4	18	1715	6.94980694980695	3.4299999999999997	2.026182784200277	0.00388454194280964	0.01799918192134156
AT1	less	MA0159.1	RARA::RXRA	34	4063	13.127413127413126	8.126	1.615482787030904	0.0038714957942276	0.01799918192134156
AT1	less	MA0811.1	TFAP2B	25	2708	9.652509652509652	5.416	1.7822211322949872	0.00392199648780577	0.01806055172779696
AT1	less	MA0124.2	Nkx3-1	26	2871	10.038610038610038	5.742	1.7482776103465758	0.00421762819724381	0.01930276463278455
AT1	less	MA0591.1	Bach1::Mafk	43	5515	16.602316602316602	11.03	1.5051964281338714	0.00425787935748127	0.019368158540738
AT1	less	MA1621.1	Rbpjl	40	5040	15.444015444015443	10.08	1.5321443892872464	0.00435242269813164	0.01967822625943157
AT1	less	MA0650.2	HOXA13	24	2589	9.266409266409266	5.178	1.7895730526089737	0.0044552164312483	0.02002163528741707
AT1	less	MA0829.2	SREBF1(var.2)	23	2445	8.880308880308881	4.89	1.8160140859527365	0.00448396165891217	0.02003015208112863
AT1	less	MA0753.2	ZNF740	59	8189	22.779922779922774	16.378	1.3908855037197936	0.00456571838351171	0.02027396377440322
AT1	less	MA1131.1	FOSL2::JUN(var.2)	25	2743	9.652509652509652	5.486	1.7594804324662143	0.00460961581649856	0.0203477715923546
AT1	less	MA0514.1	Sox3	63	8908	24.324324324324326	17.816000000000003	1.3653078314057208	0.00503690930507373	0.02210314318579416
AT1	less	MA0633.1	Twist2	22	2332	8.494208494208493	4.664	1.821228236322576	0.00523004624082712	0.02268380520730832
AT1	less	MA1102.2	CTCFL	40	5095	15.444015444015443	10.19	1.5156050484804162	0.00522504000013891	0.02268380520730832
AT1	less	MA1569.1	TFAP2E	19	1910	7.335907335907336	3.82	1.9203945905516588	0.00536935989207932	0.02315342473694322
AT1	less	MA0706.1	MEOX2	18	1775	6.94980694980695	3.55	1.957692098537169	0.00550215377827401	0.02358969378501389
AT1	less	MA0041.1	Foxd3	60	8433	23.16602316602317	16.866	1.3735339242276277	0.00554450248261973	0.0236354220116247
AT1	less	MA0812.1	TFAP2B(var.2)	25	2787	9.652509652509652	5.574	1.7317024852008704	0.00561498817094538	0.02379989304275716
AT1	less	MA0481.3	FOXP1	42	5445	16.216216216216218	10.89	1.4890923981833073	0.00570382424804105	0.02403984683072672
AT1	less	MA0089.2	NFE2L1	42	5448	16.216216216216218	10.896	1.4882724133825456	0.00575779719012962	0.02413099271818372
AT1	less	MA0063.2	NKX2-5	30	3554	11.583011583011585	7.1080000000000005	1.6295739424608304	0.00586466451733997	0.02444156273707051
AT1	less	MA0037.3	GATA3	27	3099	10.424710424710424	6.198	1.6819474709116526	0.00591953509754984	0.02453318434873434
AT1	less	MA0733.1	EGR4	27	3105	10.424710424710424	6.21	1.6786973308712438	0.00606839738513782	0.02501118480283324
AT1	less	MA0869.1	Sox11	29	3418	11.196911196911197	6.836	1.637933176844821	0.00627915343021774	0.0257376288952881
AT1	less	MA1573.1	THAP11	37	4674	14.285714285714285	9.348	1.528210770829513	0.00635425288423046	0.025903129243912162
AT1	less	MA0030.1	FOXF2	32	3888	12.355212355212355	7.776	1.5888904777793669	0.00642342748407536	0.02604280925608817
AT1	less	MA0771.1	HSF4	28	3277	10.81081081081081	6.554	1.6494981401908468	0.00658289226808772	0.02654506828104563
AT1	less	MA1563.1	SOX18	22	2390	8.494208494208493	4.78	1.7770310657339945	0.00689867280569451	0.02757020015199011
AT1	less	MA1511.1	KLF10	62	8863	23.93822393822394	17.726	1.3504583063423186	0.00691102872442647	0.02757020015199011
AT1	less	MA0142.1	Pou5f1::Sox2	35	4389	13.513513513513514	8.778	1.53947522368575	0.00710922554794358	0.0279130645198206
AT1	less	MA0685.1	SP4	49	6671	18.91891891891892	13.342	1.4179972207254474	0.0071053715994449	0.0279130645198206
AT1	less	MA1512.1	KLF11	57	8018	22.00772200772201	16.036	1.3723947373236471	0.00709040959298364	0.0279130645198206
AT1	less	MA0160.1	NR4A2	34	4234	13.127413127413126	8.468	1.5502377335159572	0.0071936223425713	0.02809655637465022
AT1	less	MA0852.2	FOXK1	38	4880	14.671814671814673	9.76	1.5032596999810115	0.00738073631270336	0.02867723588164952
AT1	less	MA0674.1	NKX6-1	17	1690	6.563706563706563	3.38	1.9419250188480957	0.00743905451058199	0.0287540656212133
AT1	less	MA1485.1	FERD3L	30	3623	11.583011583011585	7.246	1.598538722469167	0.00761687145406398	0.02920511072456391
AT1	less	MA1132.1	JUN::JUNB	30	3625	11.583011583011585	7.249999999999999	1.5976567700705633	0.00767353471697618	0.02920511072456391
AT1	less	MA0047.3	FOXA2	41	5380	15.83011583011583	10.76	1.4712003559587203	0.00771234157203631	0.02920511072456391
AT1	less	MA1116.1	RBPJ	51	7035	19.69111969111969	14.07	1.3995109943937238	0.00769756344994702	0.02920511072456391
AT1	less	MA0486.2	HSF1	28	3320	10.81081081081081	6.64	1.6281341582546405	0.00779182837880232	0.02925826023182629
AT1	less	MA1522.1	MAZ	60	8569	23.16602316602317	17.138	1.3517343427484634	0.00780481740768556	0.02925826023182629
AT1	less	MA0697.1	ZIC3	24	2715	9.266409266409266	5.43	1.706521043537618	0.0078517545894989	0.02928704461883089
AT1	less	MA0735.1	GLIS1	11	908	4.247104247104247	1.816	2.338713792458286	0.00826662423661025	0.03020994229116698
AT1	less	MA1478.1	DMRTA2	19	1993	7.335907335907336	3.986	1.840418298019904	0.00827754987569477	0.03020994229116698
AT1	less	MA0482.2	GATA4	30	3643	11.583011583011585	7.286	1.5897627755986252	0.00819946614761472	0.03020994229116698
AT1	less	MA0746.2	SP3	56	7907	21.62162162162162	15.814	1.3672455812331872	0.00824155425792672	0.03020994229116698
AT1	less	MA0130.1	ZNF354C	70	10330	27.027027027027028	20.66	1.308181366264619	0.00830165974489173	0.03020994229116698
AT1	less	MA1507.1	HOXD4	20	2141	7.722007722007722	4.282	1.80336471789064	0.00843175576335004	0.03053441650222882
AT1	less	MA0798.2	RFX3	33	4131	12.741312741312742	8.262	1.5421584049035029	0.00869648999824022	0.03134097361684641
AT1	less	MA1100.2	ASCL1	39	5103	15.05791505791506	10.206	1.4753983007951263	0.00894332326341346	0.03207557285820407
AT1	less	MA0648.1	GSC	15	1449	5.7915057915057915	2.8979999999999997	1.998449203418148	0.00909836033214011	0.03247548711854797
AT1	less	MA1104.2	GATA6	29	3518	11.196911196911197	7.0360000000000005	1.5913745305445133	0.00917492894849513	0.0325928428360827
AT1	less	MA0861.1	TP73	19	2020	7.335907335907336	4.04	1.815818647501816	0.00946057982159921	0.03344830590954034
AT1	less	MA0491.2	JUND	33	4165	12.741312741312742	8.33	1.529569356700209	0.0097549522256213	0.03432638849204478
AT1	less	MA0476.1	FOS	41	5461	15.83011583011583	10.922	1.449378852784822	0.00982218770892167	0.03440071375988528
AT1	less	MA0744.2	SCRT2	30	3698	11.583011583011585	7.396	1.566118386021036	0.00999499921365979	0.03484238043640285
AT1	less	MA1546.1	PAX3(var.2)	10	811	3.861003861003861	1.622	2.380396954996215	0.01029388630279176	0.03571739154364026
AT1	less	MA0140.2	GATA1::TAL1	25	2933	9.652509652509652	5.866	1.6455011340793817	0.01034379925344216	0.03572441779198081
AT1	less	MA0913.2	HOXD9	23	2634	8.880308880308881	5.268	1.685707836049522	0.01051909603858778	0.03610314598143049
AT1	less	MA0040.1	Foxq1	31	3871	11.96911196911197	7.742	1.5459974126985234	0.01055024909376923	0.03610314598143049
AT1	less	MA1111.1	NR2F2	37	4835	14.285714285714285	9.67	1.4773230905599053	0.01064381844524373	0.03625702538882113
AT1	less	MA1500.1	HOXB6	16	1623	6.177606177606178	3.2460000000000004	1.9031442321645649	0.01108290523303896	0.03758112410839576
AT1	less	MA0751.1	ZIC4	23	2652	8.880308880308881	5.303999999999999	1.6742663801487334	0.01133560322453124	0.03809171173648788
AT1	less	MA0493.1	Klf1	61	8897	23.55212355212355	17.793999999999997	1.323599165568369	0.01129416897593154	0.03809171173648788
AT1	less	MA1536.1	NR2C2(var.2)	28	3423	10.81081081081081	6.845999999999999	1.579142683437162	0.01144973599563302	0.03830270427238672
AT1	less	MA0883.1	Dmbx1	14	1354	5.405405405405405	2.708	1.996087668170386	0.01164895373494689	0.03879517627799277
AT1	less	MA0077.1	SOX9	21	2370	8.108108108108109	4.74	1.7105713308244954	0.01224649400997987	0.04060393125086659
AT1	less	MA0163.1	PLAG1	35	4560	13.513513513513514	9.12	1.4817449027975342	0.01237983866236371	0.04086442319523599
AT1	less	MA0909.2	HOXD13	20	2233	7.722007722007722	4.466	1.7290657684746351	0.01289402393850616	0.04237419320760174
AT1	less	MA0769.2	TCF7	33	4257	12.741312741312742	8.514	1.496513124420101	0.0131643323035914	0.04307277148455784
AT1	less	MA1129.1	FOSL1::JUN(var.2)	15	1518	5.7915057915057915	3.036	1.907610603262777	0.01342806954079096	0.0431781891268537
AT1	less	MA0665.1	MSC	34	4424	13.127413127413126	8.848	1.4836588073477763	0.01340584809246593	0.0431781891268537
AT1	less	MA0090.3	TEAD1	44	6070	16.988416988416986	12.14	1.3993753697213334	0.0134254255883284	0.0431781891268537
AT1	less	MA0079.4	SP1	53	7592	20.463320463320464	15.184	1.3476897038540874	0.01339707331750873	0.0431781891268537
AT1	less	MA0101.1	REL	25	3021	9.652509652509652	6.042	1.5975686283531367	0.01450196566816487	0.04612558019671806
AT1	less	MA0867.2	SOX4	43	5930	16.602316602316602	11.86	1.3998580609035922	0.01443297859692801	0.04612558019671806
AT1	less	MA0741.1	KLF16	72	10944	27.7992277992278	21.888	1.270067059540744	0.01453017606733075	0.04612558019671806
AT1	less	MA1110.1	NR1H4	22	2571	8.494208494208493	5.142	1.651926972813787	0.01510488023472569	0.04774678243688716
AT1	less	MA0638.1	CREB3	12	1126	4.633204633204633	2.252	2.0573732829505476	0.01520148628137352	0.04784940407554704
AT1	less	MA1506.1	HOXD10	12	1127	4.633204633204633	2.254	2.055547752087237	0.01529672866360635	0.0479468890044132
AT1	less	MA1540.1	NR5A1	41	5621	15.83011583011583	11.242	1.4081227388468092	0.0154150085337811	0.04811546596736697
AT1	less	MA0138.2	REST	38	5133	14.671814671814673	10.266	1.4291656606092609	0.01580628558446943	0.04913120435839249
AT1	less	MA0678.1	OLIG2	10	870	3.861003861003861	1.7399999999999998	2.2189677362091156	0.01607673835666101	0.0496180917366878
AT1	less	MA0748.2	YY2	12	1137	4.633204633204633	2.274	2.0374690559387125	0.01627426435007519	0.0496180917366878
AT1	less	MA0601.1	Arid3b	21	2438	8.108108108108109	4.8759999999999994	1.662860563598874	0.01629548589207575	0.0496180917366878
AT1	less	MA1565.1	TBX18	35	4648	13.513513513513514	9.296	1.4536912127273574	0.01614824275030758	0.0496180917366878
AT1	less	MA1623.1	Stat2	76	11713	29.343629343629345	23.426	1.2526094657060252	0.01624735670558714	0.0496180917366878
AT1	less	MA1147.1	NR4A2::RXRA	16	1700	6.177606177606178	3.4000000000000004	1.8169429934135817	0.01647291561725332	0.04995445142467879
AT1	more	MA1121.1	TEAD2	26	5366	30.23255813953488	10.732	2.817047907150101	6.573695205797491e-7	2.8368356429987757e-4
AT1	more	MA0599.1	KLF5	46	14132	53.48837209302325	28.264	1.8924558481822549	7.605457487932375e-7	2.8368356429987757e-4
AT1	more	MA0808.1	TEAD3	24	5420	27.906976744186046	10.84	2.574444349094654	9.7148088543944e-6	0.00241574913512607
AT1	more	MA0809.2	TEAD4	25	5996	29.069767441860467	11.992	2.4240966846114467	1.699712496324937e-5	0.003169963805646
AT1	more	MA1515.1	KLF2	32	9243	37.2093023255814	18.486	2.012836867120058	3.419698322151547e-5	0.0051021898966501
AT1	more	MA1117.1	RELB	14	2374	16.27906976744186	4.748	3.4286162104974434	5.1756452258896935e-5	0.00643505223085618
AT1	more	MA0793.1	POU6F2	12	1977	13.953488372093023	3.954	3.5289550764018776	1.4367931682794652e-4	0.00893206419613734
AT1	more	MA1516.1	KLF3	20	4760	23.25581395348837	9.52	2.442837600156341	1.3473094382829935e-4	0.00893206419613734
AT1	more	MA1564.1	SP9	29	8516	33.72093023255814	17.032	1.9798573410379368	1.304420187991357e-4	0.00893206419613734
AT1	more	MA1627.1	Wt1	34	10804	39.53488372093023	21.608	1.829641045951973	1.2611641381629504e-4	0.00893206419613734
AT1	more	MA0741.1	KLF16	36	11732	41.86046511627907	23.464	1.7840293690879252	1.1913794081703185e-4	0.00893206419613734
AT1	more	MA0039.4	KLF4	41	14289	47.674418604651166	28.578	1.6682209603419125	1.3478386666807983e-4	0.00893206419613734
AT1	more	MA0798.2	RFX3	18	4182	20.930232558139537	8.364	2.5024190050382034	2.3286979375171135e-4	0.01304581427198683
AT1	more	MA1522.1	MAZ	30	9280	34.883720930232556	18.56	1.8795108259823576	2.4482761368339905e-4	0.01304581427198683
AT1	more	MA0258.2	ESR2	21	5457	24.418604651162788	10.914	2.237365278647864	2.999959882285714e-4	0.01365572745028866
AT1	more	MA0090.3	TEAD1	22	5838	25.581395348837212	11.676	2.190938279276911	2.7904674904734425e-4	0.01365572745028866
AT1	more	MA1653.1	ZNF148	35	11786	40.69767441860465	23.572000000000003	1.7265261504583678	3.111894995374093e-4	0.01365572745028866
AT1	more	MA0079.4	SP1	27	8109	31.3953488372093	16.218	1.935833569935214	3.5834039517312075e-4	0.01485121859995267
AT1	more	MA0733.1	EGR4	15	3349	17.441860465116278	6.6979999999999995	2.604040081384933	5.553324992630209e-4	0.02075034642952487
AT1	more	MA0738.1	HIC2	16	3746	18.6046511627907	7.492	2.4832689752790573	5.964807865775565e-4	0.02075034642952487
AT1	more	MA0740.1	KLF14	19	4931	22.093023255813954	9.862	2.240217324661727	6.119405113264708e-4	0.02075034642952487
AT1	more	MA1511.1	KLF10	29	9303	33.72093023255814	18.606	1.8123686032762625	6.103926273521708e-4	0.02075034642952487
AT1	more	MA0747.1	SP8	30	9813	34.883720930232556	19.626	1.7774238729355225	6.561397111746882e-4	0.02128174889288336
AT1	more	MA0078.1	Sox17	13	2745	15.11627906976744	5.489999999999999	2.753420595586055	8.122240165066689e-4	0.024236764652559
AT1	more	MA0746.2	SP3	27	8517	31.3953488372093	17.034	1.8430990276628685	7.880432662276062e-4	0.024236764652559
AT1	more	MA0137.3	STAT1	19	5207	22.093023255813954	10.414	2.121473329730551	0.00118170113367279	0.03390573252768857
AT1	more	MA0596.1	SREBF2	14	3267	16.27906976744186	6.534	2.49144012357543	0.00132468622639341	0.0340764112030858
AT1	more	MA1578.1	VEZF1	16	4020	18.6046511627907	8.04	2.31401133865556	0.0012658503779279	0.0340764112030858
AT1	more	MA0753.2	ZNF740	27	8789	31.3953488372093	17.578	1.786059212493418	0.0012842456337357	0.0340764112030858
AT1	more	MA1549.1	POU6F1(var.2)	11	2213	12.790697674418606	4.426	2.8899000620014923	0.00143904736145574	0.0357843110548663
AT1	more	MA0742.1	Klf12	20	5759	23.25581395348837	11.518	2.019084385612812	0.00157050837277635	0.03779352406745676
AT1	more	MA1517.1	KLF6	21	6237	24.418604651162788	12.474	1.9575600970949805	0.00172477088249746	0.04020872119822206
AT1	more	MA0773.1	MEF2D	14	3374	16.27906976744186	6.748	2.4124288333494164	0.0017937268559537	0.04052788601460153
AT1	more	MA0685.1	SP4	23	7159	26.744186046511626	14.318	1.8678716333644103	0.00184711544838666	0.04052788601460153
AT1	more	MA0660.1	MEF2B	12	2667	13.953488372093023	5.334	2.6159520757579724	0.00201379835969595	0.04292267360951945
AT1	more	MA0146.2	Zfx	18	5082	20.930232558139537	10.164	2.0592515307103048	0.00226997873569451	0.04703900380078067
AT2	less	MA0113.3	NR3C1	31	2036	17.613636363636363	4.072	4.325549205215217	6.196108489717744e-12	4.6222969333294365e-9
AT2	less	MA0727.1	NR3C2	30	2082	17.045454545454543	4.164000000000001	4.093528949436729	5.433854377278134e-11	1.621811294615998e-8
AT2	less	MA0007.3	Ar	31	2237	17.613636363636363	4.474	3.9368878774332505	6.522029334916881e-11	1.621811294615998e-8
AT2	less	MA0079.4	SP1	53	7018	30.113636363636363	14.036	2.145457136195238	2.9891588058873755e-8	5.574781172979954e-6
AT2	less	MA0747.1	SP8	59	8713	33.52272727272727	17.426	1.9237189987792536	1.8121967203606497e-7	2.7037975067780897e-5
AT2	less	MA0685.1	SP4	46	6073	26.136363636363637	12.146	2.151849467838271	3.1518881501169053e-7	3.918847599978685e-5
AT2	less	MA1564.1	SP9	52	7378	29.545454545454547	14.756	2.002267182532837	3.961965013510901e-7	4.22232271439876e-5
AT2	less	MA1515.1	KLF2	54	7956	30.681818181818183	15.912	1.9282188399835456	7.217535672656956e-7	6.730352014752611e-5
AT2	less	MA0746.2	SP3	50	7366	28.40909090909091	14.732	1.928393355219312	2.219192175823955e-6	1.839463736849634e-4
AT2	less	MA1514.1	KLF17	44	6133	25	12.266	2.038154247513452	2.6787116871268034e-6	1.94025155325995e-4
AT2	less	MA1511.1	KLF10	54	8314	30.681818181818183	16.628	1.845189931550288	2.8609607353698995e-6	1.94025155325995e-4
AT2	less	MA1517.1	KLF6	40	5349	22.727272727272727	10.698	2.124441271945478	3.199631701801676e-6	1.9891043746200415e-4
AT2	less	MA0039.4	KLF4	72	12606	40.909090909090914	25.212	1.6226039548267062	3.5458256467573005e-6	2.034758409600728e-4
AT2	less	MA0493.1	Klf1	54	8393	30.681818181818183	16.786	1.827821886203871	3.8199205605332865e-6	2.0354719558270224e-4
AT2	less	MA1516.1	KLF3	33	4031	18.75	8.062	2.3257256263954353	4.353896641066076e-6	2.1653379294901952e-4
AT2	less	MA0742.1	Klf12	38	5063	21.59090909090909	10.126	2.132224875657623	5.5234912235215815e-6	2.5753277829669374e-4
AT2	less	MA1512.1	KLF11	49	7507	27.84090909090909	15.014	1.8543298981556608	8.771359999679845e-6	3.8490791528006846e-4
AT2	less	MA1107.2	KLF9	70	12493	39.77272727272727	24.986	1.5918004991886363	1.0880249557472016e-5	4.509258983263402e-4
AT2	less	MA0741.1	KLF16	61	10400	34.659090909090914	20.8	1.6663024475524475	1.398698868884016e-5	5.491733453618294e-4
AT2	less	MA1581.1	ZBTB6	35	4831	19.886363636363637	9.662	2.058203646901639	2.964400000950946e-5	0.0011057212003547
AT2	less	MA0657.1	KLF13	24	2735	13.636363636363637	5.47	2.4929366794083427	3.55300451487072e-5	0.00126216255623502
AT2	less	MA0103.3	ZEB1	34	4835	19.318181818181817	9.67	1.9977437247344176	7.140196246325608e-5	0.00242117563625404
AT2	less	MA0846.1	FOXC2	45	7277	25.568181818181817	14.554	1.7567803915199818	8.747532597899765e-5	0.00271902471584717
AT2	less	MA0599.1	KLF5	66	12250	37.5	24.5	1.530612244897959	8.416492275392465e-5	0.00271902471584717
AT2	less	MA0814.2	TFAP2C(var.2)	32	4544	18.181818181818183	9.088	2.000640204865557	1.1795269588916396e-4	0.00351970844533265
AT2	less	MA1116.1	RBPJ	41	6618	23.295454545454543	13.236	1.7600071430533804	1.9067143355104113e-4	0.00547080343957987
AT2	less	MA0040.1	Foxq1	26	3473	14.772727272727272	6.946	2.1267963248959507	2.1947271801261685e-4	0.00606394991249674
AT2	less	MA1513.1	KLF15	27	3706	15.340909090909092	7.412000000000001	2.0697394887896774	2.5351790701951e-4	0.00675444137987694
AT2	less	MA1654.1	ZNF16	36	5635	20.454545454545457	11.27	1.8149552311043	2.873646324331304e-4	0.00739220744121087
AT2	less	MA0810.1	TFAP2A(var.2)	21	2608	11.931818181818182	5.216	2.2875418293363077	3.626419469543255e-4	0.00901769641426422
AT2	less	MA1122.1	TFDP1	13	1216	7.386363636363637	2.432	3.037156100478469	4.0369345043867e-4	0.00971468754926608
AT2	less	MA1608.1	Isl1	15	1557	8.522727272727272	3.114	2.7369066386407424	4.3568799891361657e-4	0.00986767260819296
AT2	less	MA1616.1	Prdm15	32	4888	18.181818181818183	9.776	1.8598422853742005	4.365056247592063e-4	0.00986767260819296
AT2	less	MA1653.1	ZNF148	55	10208	31.25	20.416	1.530662225705329	4.5641155664282487e-4	0.01001420650751609
AT2	less	MA1155.1	ZSCAN4	40	6737	22.727272727272727	13.474	1.686750239518534	5.570699708489573e-4	0.01187354852152348
AT2	less	MA0740.1	KLF14	28	4139	15.909090909090908	8.278	1.9218520064134943	6.306528737292423e-4	0.01271532550816256
AT2	less	MA0471.2	E2F6	33	5211	18.75	10.422	1.799078871617732	6.293648368497282e-4	0.01271532550816256
AT2	less	MA0149.1	EWSR1-FLI1	63	12416	35.79545454545455	24.832	1.44150509606373	7.625928204185302e-4	0.01497090115874272
AT2	less	MA0870.1	Sox1	17	2011	9.659090909090908	4.022	2.401564124587496	7.933114575077515e-4	0.01517462428976365
AT2	less	MA0812.1	TFAP2B(var.2)	20	2608	11.363636363636363	5.216	2.178611266034579	9.193794225236308e-4	0.01637595496011135
AT2	less	MA1149.1	RARA::RXRG	25	3613	14.204545454545457	7.226000000000001	1.9657549757189945	9.219706545907194e-4	0.01637595496011135
AT2	less	MA1102.2	CTCFL	28	4234	15.909090909090908	8.468	1.878730622235582	8.945319526071847e-4	0.01637595496011135
AT2	less	MA0625.1	NFATC3	24	3419	13.636363636363637	6.837999999999999	1.9942035151160624	9.661011452626006e-4	0.01676073149688139
AT2	less	MA1522.1	MAZ	45	8138	25.568181818181817	16.276	1.5709131124466589	0.00106985222463254	0.01813885817217913
AT2	less	MA0606.1	NFAT5	27	4079	15.340909090909092	8.158	1.8804742695402172	0.00109977166853706	0.01823177032730329
AT2	less	MA1525.1	NFATC4	25	3740	14.204545454545457	7.48	1.899003403014098	0.00149058829887127	0.02417345371647766
AT2	less	MA0006.1	Ahr::Arnt	32	5290	18.181818181818183	10.58	1.7185083347654238	0.0016385735315411	0.0254661636360346
AT2	less	MA0847.2	FOXD2	36	6190	20.454545454545457	12.38	1.6522249963283893	0.00161245886500143	0.0254661636360346
AT2	less	MA0003.4	TFAP2A	31	5082	17.613636363636363	10.164	1.73294336517477	0.00171525745152866	0.02611391956817107
AT2	less	MA1650.1	ZBTB14	12	1259	6.8181818181818175	2.518	2.707776734782294	0.00178107122974168	0.02657358274774595
AT2	less	MA0087.1	Sox5	24	3626	13.636363636363637	7.252	1.880359023216166	0.00211931664320277	0.03100020031037784
AT2	less	MA0506.1	NRF1	13	1477	7.386363636363637	2.954	2.5004616236843726	0.00232396209474403	0.03307801537648425
AT2	less	MA0504.1	NR2C2	35	6096	19.886363636363637	12.192	1.6310993796230018	0.00235004666883869	0.03307801537648425
AT2	less	MA1135.1	FOSB::JUNB	26	4102	14.772727272727272	8.204	1.800673729001374	0.00249974669175066	0.03453353763048134
AT2	less	MA0073.1	RREB1	59	11991	33.52272727272727	23.982	1.3978286745362052	0.00264102749983929	0.03582193663418386
AT2	less	MA0631.1	Six3	11	1155	6.25	2.31	2.7056277056277054	0.00276162053674649	0.03614331439320848
AT2	less	MA0492.1	JUND(var.2)	23	3485	13.068181818181818	6.97	1.874918481805139	0.00272782554456327	0.03614331439320848
AT2	less	MA1635.1	BHLHE22(var.2)	27	4365	15.340909090909092	8.73	1.7572633552014996	0.00288988475610062	0.03716989703536316
AT2	less	MA0143.4	SOX2	20	2899	11.363636363636363	5.798	1.9599234845871616	0.00316761167497227	0.03938397182548866
AT2	less	MA1630.1	Znf281	34	5975	19.318181818181817	11.95	1.616584252567516	0.00316140501959528	0.03938397182548866
AT2	less	MA0146.2	Zfx	26	4191	14.772727272727272	8.382000000000001	1.7624346543458924	0.00333695138326756	0.04080927429373122
AT2	less	MA1580.1	ZBTB32	16	2113	9.090909090909092	4.226	2.1511853031020096	0.00339799014561316	0.04088549433270037
AT2	less	MA0516.2	SP2	43	8152	24.431818181818183	16.304	1.498516816843608	0.0035443247973719	0.04196930633078474
AT2	less	MA0632.2	TCFL5	10	1027	5.681818181818182	2.054	2.7662211206515006	0.00364987856511762	0.04212535720009008
AT2	less	MA0152.1	NFATC2	33	5800	18.75	11.6	1.6163793103448274	0.00367043997051723	0.04212535720009008
AT2	less	MA1627.1	Wt1	48	9412	27.27272727272727	18.824	1.4488274156782444	0.00384160276318346	0.04342175244446767
AT2	less	MA1573.1	THAP11	26	4255	14.772727272727272	8.51	1.7359256489691273	0.00407703747158016	0.04539507393729557
AT2	less	MA0753.2	ZNF740	41	7751	23.295454545454543	15.502	1.5027386495584147	0.00427702681549415	0.04692150006409765
Club	less	MA0809.2	TEAD4	160	5354	34.11513859275053	10.708	3.1859486918892914	2.6769148962407614e-42	1.9969785125956083e-39
Club	less	MA0808.1	TEAD3	149	4787	31.769722814498937	9.574	3.3183332791413136	4.818507958724759e-41	1.797303468604335e-38
Club	less	MA1121.1	TEAD2	143	4692	30.49040511727079	9.384	3.2491906561456507	3.720548897903074e-38	9.25176492611898e-36
Club	less	MA0090.3	TEAD1	145	5315	30.916844349680172	10.63	2.9084519613998276	2.0597186324419475e-33	3.841375249504232e-31
Club	less	MA0493.1	Klf1	165	8639	35.18123667377399	17.278	2.036186866175135	6.6459452795041276e-21	9.91575035702016e-19
Club	less	MA0039.4	KLF4	210	12681	44.776119402985074	25.362	1.765480616788308	4.502070662403221e-20	5.5975745235880045e-18
Club	less	MA0741.1	KLF16	180	10252	38.37953091684435	20.504	1.8718070092101224	3.8012262870088704e-19	4.051021157298025e-17
Club	less	MA1487.1	FOXE1	142	7299	30.2771855010661	14.598	2.074063947189074	2.7796497393648902e-18	2.48999990722758e-16
Club	less	MA1107.2	KLF9	205	12668	43.71002132196162	25.336	1.725213977027219	3.0040213357973487e-18	2.48999990722758e-16
Club	less	MA0847.2	FOXD2	135	6767	28.78464818763326	13.534	2.1268396769346283	3.3824123970341348e-18	2.523279648187464e-16
Club	less	MA0685.1	SP4	126	6167	26.86567164179105	12.334	2.178179961228397	1.0809617853096651e-17	7.330886289463728e-16
Club	less	MA1511.1	KLF10	153	8312	32.6226012793177	16.624	1.9623797689676192	1.2166484898097867e-17	7.563498111650839e-16
Club	less	MA0746.2	SP3	140	7356	29.850746268656714	14.712	2.0290066794899886	3.556720731177089e-17	2.041010511890853e-15
Club	less	MA0727.1	NR3C2	67	2219	14.285714285714285	4.438000000000001	3.2189531964205234	4.077883856874358e-17	2.1729295408773365e-15
Club	less	MA1564.1	SP9	137	7285	29.21108742004264	14.57	2.004879026770257	2.447032577842892e-16	1.2169908687138652e-14
Club	less	MA0599.1	KLF5	194	12367	41.36460554371002	24.734	1.672378327149269	1.5508369663003429e-15	7.230777355375347e-14
Club	less	MA1513.1	KLF15	85	3629	18.12366737739872	7.258000000000001	2.497060812537712	4.9610376157051204e-15	2.1770200360682472e-13
Club	less	MA0079.4	SP1	131	7094	27.931769722814497	14.188	1.9686897182699816	6.0925719767056324e-15	2.525032608123557e-13
Club	less	MA0481.3	FOXP1	108	5341	23.02771855010661	10.682	2.155749723844468	9.94022314943986e-15	3.902845510253756e-13
Club	less	MA1512.1	KLF11	135	7470	28.78464818763326	14.94	1.9266832789580493	1.0607787755656771e-14	3.9567048328599753e-13
Club	less	MA0747.1	SP8	149	8641	31.769722814498937	17.282	1.8383128581471435	1.1742462667197031e-14	3.9817623407859017e-13
Club	less	MA1653.1	ZNF148	166	10099	35.39445628997868	20.198	1.752374308841404	1.1684229720073982e-14	3.9817623407859017e-13
Club	less	MA0846.1	FOXC2	139	7872	29.637526652452024	15.744	1.8824648534331825	2.2554306483517e-14	7.315440276827687e-13
Club	less	MA0007.3	Ar	64	2352	13.646055437100213	4.704	2.9009471592474942	2.7853954333074433e-14	8.65793747186397e-13
Club	less	MA0516.2	SP2	142	8190	30.2771855010661	16.38	1.8484240232641087	4.445595708406278e-14	1.3265657593884336e-12
Club	less	MA0742.1	Klf12	104	5207	22.174840085287848	10.414	2.1293297566053244	7.902665154828402e-14	2.267457002116149e-12
Club	less	MA0613.1	FOXG1	95	4540	20.255863539445627	9.08	2.230821975709871	8.436948297126188e-14	2.27085107753928e-12
Club	less	MA0162.4	EGR1	102	5062	21.748400852878465	10.124	2.148202375827585	8.523301631514725e-14	2.27085107753928e-12
Club	less	MA1515.1	KLF2	140	8097	29.850746268656714	16.194	1.8433213701776408	9.144062729243752e-14	2.352231308970979e-12
Club	less	MA1683.1	FOXA3	100	4932	21.32196162046908	9.864	2.161593838247068	1.0964071832419808e-13	2.7263991956617258e-12
Club	less	MA0113.3	NR3C1	59	2170	12.57995735607676	4.34	2.898607685731972	3.2883426134484536e-13	7.91323738591144e-12
Club	less	MA0031.1	FOXD1	95	4670	20.255863539445627	9.34	2.168722006364628	4.4111931536923984e-13	9.329049302870687e-12
Club	less	MA0042.2	FOXI1	95	4676	20.255863539445627	9.352	2.1659392150818677	4.752062647574882e-13	9.329049302870687e-12
Club	less	MA0033.2	FOXL1	95	4676	20.255863539445627	9.352	2.1659392150818677	4.752062647574882e-13	9.329049302870687e-12
Club	less	MA0848.1	FOXO4	95	4676	20.255863539445627	9.352	2.1659392150818677	4.752062647574882e-13	9.329049302870687e-12
Club	less	MA0849.1	FOXO6	95	4676	20.255863539445627	9.352	2.1659392150818677	4.752062647574882e-13	9.329049302870687e-12
Club	less	MA0850.1	FOXP3	95	4676	20.255863539445627	9.352	2.1659392150818677	4.752062647574882e-13	9.329049302870687e-12
Club	less	MA0593.1	FOXP2	116	6297	24.733475479744136	12.594	1.9639094393952783	4.649614436223158e-13	9.329049302870687e-12
Club	less	MA1522.1	MAZ	138	8118	29.42430703624733	16.236	1.812287942611932	5.50023676097297e-13	1.0520965701758552e-11
Club	less	MA1627.1	Wt1	153	9421	32.6226012793177	18.842	1.7313767794988697	6.545665792042079e-13	1.2207666702158476e-11
Club	less	MA0073.1	RREB1	184	12202	39.23240938166311	24.404	1.6076220857918009	6.981193409791655e-13	1.2702366545620912e-11
Club	less	MA0030.1	FOXF2	82	3759	17.48400852878465	7.518	2.3256196500112596	7.251534100149897e-13	1.2880105806456724e-11
Club	less	MA0047.3	FOXA2	102	5365	21.748400852878465	10.73	2.026877991880565	2.9363431827764697e-12	5.094213986863364e-11
Club	less	MA0851.1	Foxj3	116	6491	24.733475479744136	12.982	1.9052130241676273	3.441738207827347e-12	5.835310688725456e-11
Club	less	MA0592.3	ESRRA	95	4867	20.255863539445627	9.734	2.080939340399181	4.670630510483371e-12	7.742867468490212e-11
Club	less	MA0671.1	NFIX	72	3229	15.35181236673774	6.458	2.3771775111083526	8.576258566135631e-12	1.3908454109428652e-10
Club	less	MA0740.1	KLF14	85	4173	18.12366737739872	8.346	2.1715393454827123	9.353094153896956e-12	1.4536267164181518e-10
Club	less	MA0041.1	Foxd3	132	7921	28.14498933901919	15.842	1.776605816122913	9.233264751690887e-12	1.4536267164181518e-10
Club	less	MA0258.2	ESR2	95	4940	20.255863539445627	9.88	2.0501886173527963	1.0731388463635499e-11	1.6337991416065476e-10
Club	less	MA1103.2	FOXK2	91	4640	19.402985074626866	9.28	2.0908389089037573	1.1442575687686562e-11	1.707232292602835e-10
Club	less	MA1516.1	KLF3	84	4117	17.91044776119403	8.234	2.1751818995863528	1.168941184515098e-11	1.7098629875456136e-10
Club	less	MA0146.2	Zfx	87	4345	18.550106609808104	8.690000000000001	2.134649782486548	1.23711509091379e-11	1.774784341964783e-10
Club	less	MA0670.1	NFIA	80	3838	17.057569296375267	7.675999999999999	2.222195062060353	1.4106754238415596e-11	1.9488219744181544e-10
Club	less	MA1643.1	NFIB	115	6552	24.520255863539443	13.104	1.871203896790251	1.3970141630303011e-11	1.9488219744181544e-10
Club	less	MA0065.2	Pparg::Rxra	130	7844	27.718550106609808	15.688	1.7668632143427976	2.0886845623010536e-11	2.8330157881392475e-10
Club	less	MA0087.1	Sox5	80	3880	17.057569296375267	7.76	2.1981403732442355	2.401017388864958e-11	3.1984981644522473e-10
Club	less	MA0148.4	FOXA1	94	4943	20.042643923240934	9.886	2.027376484244481	2.6159154874963983e-11	3.42363676082862e-10
Club	less	MA0002.2	RUNX1	121	7140	25.79957356076759	14.28	1.806692826384285	3.3395240417902426e-11	4.295318853750899e-10
Club	less	MA1112.2	NR4A1	97	5203	20.68230277185501	10.406	1.987536303272632	3.4915225673932645e-11	4.414704805551483e-10
Club	less	MA0606.1	NFAT5	84	4221	17.91044776119403	8.442	2.121588220942197	4.1122153908335546e-11	5.11285446926972e-10
Club	less	MA0040.1	Foxq1	76	3633	16.204690831556505	7.266	2.2302079316758197	4.253761412021402e-11	5.202141005521256e-10
Club	less	MA1558.1	SNAI1	95	5070	20.255863539445627	10.14	1.9976196784463145	4.472798980680168e-11	5.366900765859125e-10
Club	less	MA1517.1	KLF6	100	5464	21.32196162046908	10.928	1.9511311878174489	4.5323692794788857e-11	5.366900765859125e-10
Club	less	MA1599.1	ZNF682	82	4132	17.48400852878465	8.264000000000001	2.1156835102595166	8.444242856175056e-11	9.84282057922905e-10
Club	less	MA1631.1	ASCL1(var.2)	109	6254	23.240938166311302	12.508	1.858085878342765	8.742485908679623e-11	1.00336838275e-9
Club	less	MA0632.2	TCFL5	34	980	7.249466950959488	1.96	3.6987076280405553	9.988677322980459e-11	1.1290232246883972e-9
Club	less	MA0157.2	FOXO3	73	3488	15.56503198294243	6.976	2.2312259149860134	1.0795647426744974e-10	1.202022832888321e-9
Club	less	MA1606.1	Foxf1	101	5681	21.535181236673772	11.362	1.895368881946292	1.796249129313413e-10	1.970590956570303e-9
Club	less	MA0084.1	SRY	58	2479	12.366737739872068	4.958	2.4942996651617726	1.961796559513182e-10	2.121014831009904e-9
Club	less	MA1514.1	KLF17	107	6180	22.81449893390192	12.36	1.8458332470794432	2.0248675784998324e-10	2.157930305086964e-9
Club	less	MA1111.1	NR2F2	88	4694	18.763326226012794	9.388	1.998650002770856	2.7048990563374976e-10	2.8420488676447507e-9
Club	less	MA0514.1	Sox3	134	8534	28.57142857142857	17.068	1.6739763634537477	3.6965682479658317e-10	3.830055434697931e-9
Club	less	MA1648.1	TCF12(var.2)	100	5745	21.32196162046908	11.49	1.855697268970329	7.168111531376429e-10	7.325220825214817e-9
Club	less	MA0867.2	SOX4	100	5757	21.32196162046908	11.514	1.851829218383627	8.017912654794995e-10	8.082922757401441e-9
Club	less	MA0508.3	PRDM1	126	7940	26.86567164179105	15.88	1.6917929245460357	8.145011417442722e-10	8.101571356549696e-9
Club	less	MA0149.1	EWSR1-FLI1	180	12840	38.37953091684435	25.679999999999996	1.4945300201263378	8.85395869604629e-10	8.690859456908595e-9
Club	less	MA0138.2	REST	90	4980	19.189765458422176	9.96	1.92668327895805	1.0245467475312583e-9	9.926128229328815e-9
Club	less	MA0522.3	TCF3	97	5550	20.68230277185501	11.1	1.863270519986938	1.125538699088722e-9	1.076476755795111e-8
Club	less	MA0852.2	FOXK1	86	4694	18.336886993603414	9.388	1.9532261390715184	1.3753522255468447e-9	1.2987503294404382e-8
Club	less	MA0161.2	NFIC	102	5987	21.748400852878465	11.974	1.816302058867418	1.4736676430306355e-9	1.3741950771260676e-8
Club	less	MA0442.2	SOX10	106	6323	22.60127931769723	12.646	1.7872275278900231	1.548251856625547e-9	1.4259208457316768e-8
Club	less	MA0830.2	TCF4	94	5345	20.042643923240934	10.69	1.8748965316408737	1.597019825781354e-9	1.4353937229311931e-8
Club	less	MA0753.2	ZNF740	122	7679	26.01279317697228	15.358	1.6937617643555334	1.5841600345497787e-9	1.4353937229311931e-8
Club	less	MA0103.3	ZEB1	89	4961	18.976545842217483	9.922	1.9125726508987584	1.8601184546397015e-9	1.6519623418585922e-8
Club	less	MA1581.1	ZBTB6	89	4972	18.976545842217483	9.944	1.908341295476416	2.0717059379297053e-9	1.8182266231712476e-8
Club	less	MA1607.1	Foxl2	100	5883	21.32196162046908	11.766	1.8121673993259464	2.528885983222495e-9	2.1936615621906763e-8
Club	less	MA0515.1	Sox6	101	5978	21.535181236673772	11.956	1.8012028468278498	2.829906412002647e-9	2.4265634291425e-8
Club	less	MA1527.1	NFIC(var.2)	91	5235	19.402985074626866	10.47	1.8531981924189935	5.495710407349634e-9	4.658863595321394e-8
Club	less	MA0032.2	FOXC1	96	5655	20.46908315565032	11.31	1.8098216760079855	6.172618521125299e-9	5.1739027154600814e-8
Club	less	MA0643.1	Esrrg	73	3881	15.56503198294243	7.762	2.005286264228605	1.051405024808492e-8	8.714979427857057e-8
Club	less	MA1601.1	ZNF75D	99	5969	21.108742004264393	11.938	1.768197520879912	1.0953893877613638e-8	8.979785530439313e-8
Club	less	MA0480.1	Foxo1	103	6306	21.96162046908316	12.612000000000002	1.7413273445197557	1.1212765379965264e-8	9.09209018853705e-8
Club	less	MA0624.1	NFATC1	68	3515	14.498933901918976	7.03	2.0624372548960137	1.2309872480468972e-8	9.769324330244524e-8
Club	less	MA0677.1	Nr2f6	89	5161	18.976545842217483	10.322	1.8384562916312228	1.2292154427955998e-8	9.769324330244524e-8
Club	less	MA1525.1	NFATC4	71	3752	15.13859275053305	7.504	2.0174030850923574	1.3603245443529814e-8	1.0682127474603413e-7
Club	less	MA0505.1	Nr5a2	111	7028	23.66737739872068	14.056	1.6837917898919097	1.5811236104385132e-8	1.2286648056115946e-7
Club	less	MA0625.1	NFATC3	68	3555	14.498933901918976	7.109999999999999	2.0392312098338925	1.9101820656724116e-8	1.4690678566923908e-7
Club	less	MA0860.1	Rarg(var.2)	74	4022	15.778251599147122	8.044	1.9614932370893985	2.0362782143583634e-8	1.550064844807489e-7
Club	less	MA1615.1	Plagl1	87	5074	18.550106609808104	10.148	1.8279568988774249	2.4228783172421645e-8	1.825724469356217e-7
Club	less	MA0528.2	ZNF263	127	8490	27.078891257995735	16.98	1.594752135335438	2.5514282369294063e-8	1.903365464749337e-7
Club	less	MA0503.1	Nkx2-5(var.2)	89	5261	18.976545842217483	10.522	1.803511294641464	2.9940971375083736e-8	2.2114816481002447e-7
Club	less	MA0471.2	E2F6	90	5355	19.189765458422176	10.71	1.7917614807116875	3.322309150896237e-8	2.4298457123221496e-7
Club	less	MA1421.1	TCF7L1	84	4870	17.91044776119403	9.74	1.8388550062827544	3.442280711648478e-8	2.493147000863849e-7
Club	less	MA0116.1	Znf423	57	2810	12.153518123667377	5.62	2.1625477088376117	4.476650369021256e-8	3.211135745471017e-7
Club	less	MA0006.1	Ahr::Arnt	89	5319	18.976545842217483	10.638	1.7838452568356349	4.9394800932976016e-8	3.5093829996190577e-7
Club	less	MA0506.1	NRF1	37	1447	7.889125799573561	2.894	2.7260282652292886	5.24220230001872e-8	3.689323505484873e-7
Club	less	MA0845.1	FOXB1	89	5362	18.976545842217483	10.724	1.7695398957681352	7.107364221063575e-8	4.95522776533965e-7
Club	less	MA0512.2	Rxra	79	4566	16.844349680170577	9.132	1.8445411388710664	8.444993364850355e-8	5.833300972387374e-7
Club	less	MA0614.1	Foxj2	56	2792	11.940298507462686	5.584	2.1383056066373007	8.6249048800019e-8	5.902916550900383e-7
Club	less	MA1629.1	Zic2	119	8014	25.37313432835821	16.028000000000002	1.5830505570475546	1.2689105554375818e-7	8.605520675967601e-7
Club	less	MA1550.1	PPARD	77	4452	16.417910447761194	8.904	1.8438803288141503	1.290058183290445e-7	8.670120763375422e-7
Club	less	MA1528.1	NFIX(var.2)	83	4947	17.69722814498934	9.894	1.788682852737956	1.383226649037314e-7	9.213277501623536e-7
Club	less	MA0500.2	MYOG	75	4302	15.991471215351812	8.604000000000001	1.8586089278651572	1.4178464592996764e-7	9.360296094137686e-7
Club	less	MA0597.1	THAP1	74	4242	15.778251599147122	8.484	1.859765629319557	1.7020945454007265e-7	1.113826781463984e-6
Club	less	MA0504.1	NR2C2	98	6230	20.8955223880597	12.46	1.6770082173402647	1.7318988922059072e-7	1.1234752813787884e-6
Club	less	MA1100.2	ASCL1	81	4818	17.270788912579956	9.636	1.7923193142984597	1.8600472653814993e-7	1.1962028103229295e-6
Club	less	MA0154.4	EBF1	82	4935	17.48400852878465	9.87	1.7714294355404914	2.499715584034017e-7	1.5810879344069414e-6
Club	less	MA1652.1	ZKSCAN5	130	9106	27.718550106609808	18.212	1.521993746244773	2.500916571850122e-7	1.5810879344069414e-6
Club	less	MA0119.1	NFIC::TLX1	82	4937	17.48400852878465	9.874	1.770711821833568	2.541799806973028e-7	1.5934308033629237e-6
Club	less	MA1122.1	TFDP1	33	1288	7.036247334754798	2.576	2.7314624746718934	2.695013214779813e-7	1.6576694181463589e-6
Club	less	MA1153.1	Smad4	59	3119	12.57995735607676	6.2379999999999995	2.016665174106566	2.7109339009900237e-7	1.6576694181463589e-6
Club	less	MA0816.1	Ascl2	94	5948	20.042643923240934	11.896	1.6848221186315515	2.693567140410565e-7	1.6576694181463589e-6
Club	less	MA1649.1	ZBTB12	85	5198	18.12366737739872	10.396	1.7433308366101117	2.8262670989431264e-7	1.7141424843996524e-6
Club	less	MA1625.1	Stat5b	91	5723	19.402985074626866	11.446000000000002	1.6951760505527576	3.364023448151061e-7	2.0238399131618484e-6
Club	less	MA1650.1	ZBTB14	31	1184	6.609808102345416	2.368	2.7913040972742467	3.95206781785625e-7	2.35859407369661e-6
Club	less	MA1635.1	BHLHE22(var.2)	73	4257	15.56503198294243	8.514	1.828169131188916	4.011386465553697e-7	2.374995478811951e-6
Club	less	MA0152.1	NFATC2	94	6021	20.042643923240934	12.042	1.664394944630538	4.650897908636379e-7	2.731944755781684e-6
Club	less	MA1537.1	NR2F1(var.2)	80	4852	17.057569296375267	9.704	1.757787437796297	4.91954039850615e-7	2.8449435172756498e-6
Club	less	MA1587.1	ZNF135	81	4934	17.270788912579956	9.868	1.750181284209562	4.894057037316355e-7	2.8449435172756498e-6
Club	less	MA0836.2	CEBPD	62	3425	13.219616204690832	6.8500000000000005	1.9298709787869823	5.817805918385822e-7	3.3385255500890948e-6
Club	less	MA0673.1	NKX2-8	72	4230	15.35181236673774	8.459999999999999	1.814635031529284	6.425783690802002e-7	3.659263078884194e-6
Club	less	MA1574.1	THRB	74	4394	15.778251599147122	8.788	1.7954314518829224	6.52383377729317e-7	3.686954543833867e-6
Club	less	MA1630.1	Znf281	93	5992	19.82942430703625	11.984	1.6546582365684452	7.037078013229374e-7	3.947112930728657e-6
Club	less	MA1116.1	RBPJ	102	6785	21.748400852878465	13.57	1.602682450470042	7.789863914108164e-7	4.3367451342721576e-6
Club	less	MA0660.1	MEF2B	50	2554	10.66098081023454	5.108	2.0871144890827216	9.077536865224276e-7	5.016179630709119e-6
Club	less	MA0868.2	SOX8	57	3113	12.153518123667377	6.226	1.9520588056002857	1.2272126431757143e-6	6.731622292713846e-6
Club	less	MA1656.1	ZNF449	78	4813	16.631130063965884	9.626	1.7277301126081326	1.362933388545886e-6	7.421520495293656e-6
Club	less	MA1578.1	VEZF1	63	3599	13.432835820895525	7.198	1.8661900279099088	1.432318387141628e-6	7.687118825954348e-6
Club	less	MA0764.2	ETV4	156	11834	33.26226012793177	23.668	1.4053684353528717	1.425251709037446e-6	7.687118825954348e-6
Club	less	MA1559.1	SNAI3	72	4328	15.35181236673774	8.656	1.7735457909817167	1.4776233069290532e-6	7.873621335493383e-6
Club	less	MA1540.1	NR5A1	85	5418	18.12366737739872	10.836	1.6725422090622664	1.551074542494884e-6	8.206394387951656e-6
Club	less	MA1128.1	FOSL1::JUN	79	4932	16.844349680170577	9.864	1.7076591322151842	1.7981665760344606e-6	9.446706096631743e-6
Club	less	MA0814.2	TFAP2C(var.2)	76	4704	16.204690831556505	9.408	1.7224373758032	2.138782218961396e-6	1.1157563184232178e-5
Club	less	MA0856.1	RXRG	73	4458	15.56503198294243	8.916	1.7457415862429824	2.183294047728659e-6	1.131067610837208e-5
Club	less	MA0483.1	Gfi1b	83	5310	17.69722814498934	10.62	1.6664056633699942	2.4419088217117944e-6	1.2506063104080076e-5
Club	less	MA0144.2	STAT3	105	7224	22.388059701492537	14.448	1.5495611642782765	2.4475673099137948e-6	1.2506063104080076e-5
Club	less	MA1130.1	FOSL2::JUN	74	4570	15.778251599147122	9.14	1.726285732948263	2.7532156708448324e-6	1.3972101295579898e-5
Club	less	MA0489.1	JUN(var.2)	81	5181	17.270788912579956	10.362	1.6667428018316883	3.287955648399935e-6	1.657307374125913e-5
Club	less	MA0855.1	RXRB	73	4535	15.56503198294243	9.07	1.716100549387258	4.006081760762893e-6	2.005729525858469e-5
Club	less	MA0739.1	Hic1	56	3159	11.940298507462686	6.318	1.8898858036503143	4.04712756487038e-6	2.0127714422622022e-5
Club	less	MA0732.1	EGR3	52	2852	11.087420042643924	5.704	1.94379734267951	4.2258426057614925e-6	2.087734161521903e-5
Club	less	MA0876.1	BSX	38	1814	8.102345415778252	3.628	2.2332815368738292	4.372877801414729e-6	2.1461623946417025e-5
Club	less	MA0502.2	NFYB	55	3114	11.727078891257996	6.228	1.8829606440684	5.529657938476447e-6	2.678652481885344e-5
Club	less	MA1124.1	ZNF24	60	3511	12.79317697228145	7.022	1.821870830572693	5.519872638033171e-6	2.678652481885344e-5
Club	less	MA0078.1	Sox17	50	2730	10.66098081023454	5.46	1.9525605879550445	5.8043650037958544e-6	2.775677110789556e-5
Club	less	MA0478.1	FOSL2	79	5089	16.844349680170577	10.178	1.6549763883052249	5.775486643452681e-6	2.775677110789556e-5
Club	less	MA1576.1	THRB(var.3)	70	4338	14.925373134328357	8.676	1.720305801559285	6.0118862372591564e-6	2.8566032694237777e-5
Club	less	MA1541.1	NR6A1	71	4423	15.13859275053305	8.846	1.711348943085355	6.098432357558998e-6	2.879386416923426e-5
Club	less	MA1152.1	SOX15	86	5707	18.336886993603414	11.414	1.6065259325042418	6.515869857635843e-6	3.057131392324742e-5
Club	less	MA1620.1	Ptf1a(var.3)	78	5028	16.631130063965884	10.056	1.653851438341874	6.8597839875181915e-6	3.198374284180357e-5
Club	less	MA0164.1	Nr2e3	61	3620	13.00639658848614	7.24	1.7964636171942183	7.0454496915967706e-6	3.264537558963472e-5
Club	less	MA0476.1	FOS	79	5144	16.844349680170577	10.288	1.6372812675126922	8.527817992348076e-6	3.927007544624485e-5
Club	less	MA1655.1	ZNF341	75	4810	15.991471215351812	9.62	1.6623150951509162	8.918786363143638e-6	4.08184946435899e-5
Club	less	MA1563.1	SOX18	44	2321	9.381663113006397	4.642	2.021039016158207	9.469989224191228e-6	4.2815830068161554e-5
Club	less	MA1621.1	Rbpjl	74	4733	15.778251599147122	9.466	1.6668341009029288	9.422731802707127e-6	4.2815830068161554e-5
Club	less	MA1616.1	Prdm15	78	5075	16.631130063965884	10.15	1.6385349816715156	9.568005520061603e-6	4.299838625280697e-5
Club	less	MA0773.1	MEF2D	57	3337	12.153518123667377	6.6739999999999995	1.8210245914994572	9.829613949414704e-6	4.390953297163694e-5
Club	less	MA0479.1	FOXH1	55	3190	11.727078891257996	6.38	1.8381001396956107	1.0990501363364812e-5	4.880305962541756e-5
Club	less	MA1548.1	PLAGL2	37	1819	7.889125799573561	3.638	2.168533754693118	1.1187016860038108e-5	4.938174306265343e-5
Club	less	MA1138.1	FOSL2::JUNB	67	4178	14.285714285714285	8.356	1.7096355057101824	1.1952437703418567e-5	5.245010898088384e-5
Club	less	MA0099.3	FOS::JUN	71	4515	15.13859275053305	9.03	1.6764776024953545	1.2164254779680405e-5	5.3067450676266554e-5
Club	less	MA1600.1	ZNF684	72	4602	15.35181236673774	9.204	1.6679500615751568	1.2408086399257744e-5	5.3816467754920213e-5
Club	less	MA0806.1	TBX4	53	3049	11.300639658848617	6.098	1.8531714757049225	1.2884469651902323e-5	5.531040531226813e-5
Club	less	MA1134.1	FOS::JUNB	65	4022	13.859275053304904	8.044	1.7229332487947415	1.290081839723144e-5	5.531040531226813e-5
Club	less	MA1538.1	NR2F1(var.3)	39	1981	8.315565031982942	3.962	2.098830144367224	1.3487356722713e-5	5.749467494367941e-5
Club	less	MA0074.1	RXRA::VDR	42	2205	8.955223880597014	4.41	2.0306630114732456	1.3627241611877746e-5	5.7760921832163625e-5
Club	less	MA0107.1	RELA	56	3297	11.940298507462686	6.593999999999999	1.8107823032245507	1.3899316509205562e-5	5.858130008964604e-5
Club	less	MA0738.1	HIC2	56	3300	11.940298507462686	6.6000000000000005	1.8091361374943464	1.4260637096425753e-5	5.976649030299782e-5
Club	less	MA0869.1	Sox11	56	3306	11.940298507462686	6.612	1.8058527688237576	1.500954612840174e-5	6.255375090384188e-5
Club	less	MA1588.1	ZNF136	53	3076	11.300639658848617	6.152	1.8369050160677205	1.637539114953936e-5	6.786689887531312e-5
Club	less	MA1654.1	ZNF16	84	5677	17.91044776119403	11.354	1.5774570865945066	1.680371607135286e-5	6.92573049128687e-5
Club	less	MA0803.1	TBX15	69	4395	14.712153518123666	8.790000000000001	1.6737376016067878	1.7318695932393865e-5	7.059971128724493e-5
Club	less	MA0807.1	TBX5	69	4395	14.712153518123666	8.790000000000001	1.6737376016067878	1.7318695932393865e-5	7.059971128724493e-5
Club	less	MA0151.1	Arid3a	144	11206	30.703624733475483	22.412000000000003	1.3699636236603372	1.854550702033327e-5	7.518993607156858e-5
Club	less	MA0745.2	SNAI2	67	4240	14.285714285714285	8.48	1.6846361185983825	1.904420867596213e-5	7.638161114122445e-5
Club	less	MA1634.1	BATF	85	5784	18.12366737739872	11.568	1.5667070692772056	1.9040764327606717e-5	7.638161114122445e-5
Club	less	MA1144.1	FOSL2::JUND	66	4158	14.072494669509595	8.315999999999999	1.6922191762277052	1.92825393627297e-5	7.692392708340297e-5
Club	less	MA0835.2	BATF3	84	5705	17.91044776119403	11.41	1.569714965924104	2.0099694791744383e-5	7.975729954596441e-5
Club	less	MA0657.1	KLF13	50	2862	10.66098081023454	5.724	1.862505382640556	2.0244379398107137e-5	7.990638640734352e-5
Club	less	MA1110.1	NR1H4	45	2474	9.594882729211088	4.948	1.939143639695046	2.0636016389075417e-5	8.05993100850799e-5
Club	less	MA0519.1	Stat5a::Stat5b	83	5621	17.69722814498934	11.242	1.574206381870605	2.0538542364944577e-5	8.05993100850799e-5
Club	less	MA1539.1	NR2F6(var.3)	36	1799	7.675906183368871	3.598	2.1333813739213094	2.076779134237904e-5	8.064965985586082e-5
Club	less	MA0743.2	SCRT1	55	3265	11.727078891257996	6.529999999999999	1.795877318722511	2.0973235941068363e-5	8.064965985586082e-5
Club	less	MA1135.1	FOSB::JUNB	66	4169	14.072494669509595	8.338	1.6877542179790832	2.0926597568801542e-5	8.064965985586082e-5
Club	less	MA1584.1	ZIC5	45	2487	9.594882729211088	4.974	1.9290073842402669	2.341180144992388e-5	8.873613577588972e-5
Club	less	MA0462.2	BATF::JUN	85	5817	18.12366737739872	11.634	1.557819097249331	2.3433001002480265e-5	8.873613577588972e-5
Club	less	MA1155.1	ZSCAN4	99	7063	21.108742004264393	14.126	1.4943184202367543	2.337636750797172e-5	8.873613577588972e-5
Club	less	MA0914.1	ISL2	39	2035	8.315565031982942	4.07	2.04313637149458	2.4436294179600416e-5	9.206805786859552e-5
Club	less	MA1105.2	GRHL2	63	3953	13.432835820895525	7.906000000000001	1.6990685328732005	2.7056349696362545e-5	1.0142732097229376e-4
Club	less	MA1622.1	Smad2::Smad3	84	5765	17.91044776119403	11.53	1.5533779498000024	2.9290755652748632e-5	1.092545185847524e-4
Club	less	MA1148.1	PPARA::RXRA	70	4557	14.925373134328357	9.114	1.6376314608655207	3.004308218287084e-5	1.1150318063891368e-4
Club	less	MA1623.1	Stat2	144	11329	30.703624733475483	22.658	1.355089801989385	3.278512898443065e-5	1.2107775357616468e-4
Club	less	MA0115.1	NR1H2::RXRA	69	4489	14.712153518123666	8.978	1.6386894094590851	3.382895556374848e-5	1.2431724556924317e-4
Club	less	MA0048.2	NHLH1	66	4239	14.072494669509595	8.478	1.6598837779558382	3.483311155924703e-5	1.2737990795685434e-4
Club	less	MA0101.1	REL	50	2930	10.66098081023454	5.86	1.8192800017465087	3.689326435618304e-5	1.3425548882786608e-4
Club	less	MA0813.1	TFAP2B(var.3)	41	2231	8.742004264392325	4.462	1.9592120718046449	3.880247777700073e-5	1.4051771078467254e-4
Club	less	MA0477.2	FOSL1	73	4853	15.56503198294243	9.706	1.6036505236907512	3.917957516810625e-5	1.411978892531752e-4
Club	less	MA1531.1	NR1D1	52	3109	11.087420042643924	6.218	1.7831167646580772	4.304837030450352e-5	1.5439463580365205e-4
Club	less	MA0163.1	PLAG1	67	4367	14.285714285714285	8.734	1.6356439530243057	4.721403054399051e-5	1.6852472146323887e-4
Club	less	MA0491.2	JUND	61	3862	13.00639658848614	7.724	1.6838939135792517	4.7545690967920704e-5	1.689004069622326e-4
Club	less	MA1566.1	TBX3	63	4038	13.432835820895525	8.076	1.6633030981792376	5.0471809661649085e-5	1.7844535548620956e-4
Club	less	MA0631.1	Six3	27	1232	5.756929637526652	2.464	2.336416248996206	5.1372229485877345e-5	1.807720905493609e-4
Club	less	MA0751.1	ZIC4	44	2496	9.381663113006397	4.992	1.87933956590673	5.302432247135876e-5	1.8570959889029876e-4
Club	less	MA0791.1	POU4F3	48	2814	10.23454157782516	5.628	1.8185041893790264	5.377398465235778e-5	1.8745510537691076e-4
Club	less	MA1118.1	SIX1	51	3062	10.874200426439232	6.1240000000000006	1.7756695666948452	5.6915021922389834e-5	1.9748189001908288e-4
Club	less	MA0782.2	PKNOX1	76	5172	16.204690831556505	10.344	1.5665787733523302	5.7304204854664345e-5	1.9791174454435e-4
Club	less	MA1102.2	CTCFL	69	4570	14.712153518123666	9.14	1.6096448050463532	5.872064425642218e-5	2.0186912725940527e-4
Club	less	MA0057.1	MZF1(var.2)	66	4318	14.072494669509595	8.636000000000001	1.6295153623795269	6.0527387386218655e-5	2.0712583022990423e-4
Club	less	MA1646.1	OSR2	96	6972	20.46908315565032	13.944	1.4679491649204188	6.365315242953917e-5	2.1682763339011976e-4
Club	less	MA0520.1	Stat6	73	4933	15.56503198294243	9.866	1.5776436228403032	6.590121722302881e-5	2.2346503658354316e-4
Club	less	MA0602.1	Arid5a	34	1756	7.249466950959488	3.512	2.064199017926961	6.706232890798062e-5	2.2637329124594363e-4
Club	less	MA1603.1	Dmrt1	48	2842	10.23454157782516	5.684	1.8005878919467206	6.825792831014847e-5	2.2937123657374215e-4
Club	less	MA0901.2	HOXB13	67	4429	14.285714285714285	8.858	1.6127471535012738	7.196689267369968e-5	2.405343948245786e-4
Club	less	MA0130.1	ZNF354C	125	9689	26.652452025586353	19.378	1.3753974623586724	7.222480488030243e-5	2.405343948245786e-4
Club	less	MA1628.1	Zic1::Zic2	117	8960	24.946695095948822	17.919999999999998	1.392114681693573	8.123588111821698e-5	2.6934207695195495e-4
Club	less	MA1141.1	FOS::JUND	73	4980	15.56503198294243	9.96	1.5627542151548626	8.860600571086953e-5	2.9247823124030386e-4
Club	less	MA0909.2	HOXD13	39	2168	8.315565031982942	4.336	1.9177963634647004	9.397714247006148e-5	3.087666616968015e-4
Club	less	MA0810.1	TFAP2A(var.2)	45	2640	9.594882729211088	5.28	1.8172126381081608	9.436836309232002e-5	3.087666616968015e-4
Club	less	MA1608.1	Isl1	32	1652	6.823027718550106	3.304	2.06508102861686	1.0880656571662826e-4	3.529117305417595e-4
Club	less	MA1532.1	NR1D2	50	3061	10.66098081023454	6.122	1.741421236562323	1.0854564544808144e-4	3.529117305417595e-4
Club	less	MA1624.1	Stat5a	74	5105	15.778251599147122	10.21	1.545372340758778	1.1156068518085123e-4	3.6027823006456723e-4
Club	less	MA1567.1	TBX6	51	3152	10.874200426439232	6.304	1.7249683417574924	1.1644857180389424e-4	3.7444239036941854e-4
Club	less	MA0596.1	SREBF2	50	3071	10.66098081023454	6.142	1.7357507017640086	1.173986049006617e-4	3.758770783514748e-4
Club	less	MA1142.1	FOSL1::JUND	65	4336	13.859275053304904	8.672	1.5981636362205838	1.2102570326905928e-4	3.858340796526419e-4
Club	less	MA0112.3	ESR1	39	2197	8.315565031982942	4.394	1.8924818006333504	1.234931953461501e-4	3.9036408359418635e-4
Club	less	MA0857.1	Rarb	66	4425	14.072494669509595	8.85	1.590112392034983	1.2332796292694262e-4	3.9036408359418635e-4
Club	less	MA0102.4	CEBPA	54	3412	11.513859275053305	6.824	1.6872595655119145	1.2728471648066505e-4	4.006514704412495e-4
Club	less	MA0518.1	Stat4	88	6385	18.763326226012794	12.77	1.4693286003142358	1.3388066144645746e-4	4.196427455422574e-4
Club	less	MA0811.1	TFAP2B	43	2522	9.168443496801707	5.044	1.8176930009519645	1.3473413909720892e-4	4.205509111569785e-4
Club	less	MA1132.1	JUN::JUNB	54	3425	11.513859275053305	6.8500000000000005	1.6808553686209202	1.4000392247228745e-4	4.351788590180269e-4
Club	less	MA0117.2	Mafb	52	3270	11.087420042643924	6.54	1.6953241655418845	1.522455615726169e-4	4.712663441210465e-4
Club	less	MA1489.1	FOXN3	26	1257	5.543710021321962	2.514	2.205135251122499	1.7580397624575623e-4	5.397109723429389e-4
Club	less	MA1645.1	NKX2-2	67	4567	14.285714285714285	9.134	1.5640151396665518	1.751647755930873e-4	5.397109723429389e-4
Club	less	MA0066.1	PPARG	49	3043	10.44776119402985	6.085999999999999	1.716687675653935	1.782774985596309e-4	5.450615324814946e-4
Club	less	MA0141.3	ESRRB	60	3967	12.79317697228145	7.933999999999999	1.6124498326545815	1.7912395893400338e-4	5.454141769990471e-4
Club	less	MA0122.3	Nkx3-2	47	2881	10.021321961620467	5.762	1.7392089485630804	1.8112685737444888e-4	5.492708764282067e-4
Club	less	MA0497.1	MEF2C	79	5636	16.844349680170577	11.272	1.494353236352961	1.8618095142129072e-4	5.623116994343436e-4
Club	less	MA1472.1	BHLHA15(var.2)	70	4840	14.925373134328357	9.68	1.5418773899099545	1.8730328344751765e-4	5.634203606929362e-4
Club	less	MA1149.1	RARA::RXRG	56	3636	11.940298507462686	7.272	1.6419552403001492	1.901758460880776e-4	5.697637798462084e-4
Club	less	MA1565.1	TBX18	65	4421	13.859275053304904	8.842	1.567436671941292	2.0822604007744315e-4	6.213465035910903e-4
Club	less	MA0494.1	Nr1h3::Rxra	59	3906	12.57995735607676	7.811999999999999	1.6103376031844292	2.1066550382484593e-4	6.261213779017333e-4
Club	less	MA1637.1	EBF3	67	4601	14.285714285714285	9.202	1.552457540286273	2.159231737573452e-4	6.392011413610299e-4
Club	less	MA0601.1	Arid3b	39	2261	8.315565031982942	4.522	1.838913098625153	2.2023668792364736e-4	6.493935541147862e-4
Club	less	MA0866.1	SOX21	45	2749	9.594882729211088	5.498	1.7451587357604743	2.315248407362911e-4	6.799902802727289e-4
Club	less	MA0611.1	Dux	24	1140	5.11727078891258	2.28	2.244417012680956	2.3981319242337068e-4	7.015711433248413e-4
Club	less	MA0815.1	TFAP2C(var.3)	33	1805	7.036247334754798	3.61	1.94909898469662	2.438540149347482e-4	7.106058403957897e-4
Club	less	MA1569.1	TFAP2E	33	1806	7.036247334754798	3.612	1.9480197493784048	2.4626521614643095e-4	7.148398881137645e-4
Club	less	MA0689.1	TBX20	51	3254	10.874200426439232	6.508	1.6708974226243445	2.489396879861199e-4	7.198023536342846e-4
Club	less	MA0100.3	MYB	48	3006	10.23454157782516	6.012	1.7023522251871526	2.514303662009925e-4	7.241971165480325e-4
Club	less	MA0676.1	Nr2e1	57	3771	12.153518123667377	7.542	1.611444991204903	2.670523691842421e-4	7.662348746594023e-4
Club	less	MA1137.1	FOSL1::JUNB	65	4462	13.859275053304904	8.924	1.5530339593573403	2.680970912516447e-4	7.662851726962719e-4
Club	less	MA0484.2	HNF4G	65	4465	13.859275053304904	8.93	1.5519904874921506	2.7303924787239675e-4	7.774323622626259e-4
Club	less	MA0700.2	LHX2	31	1665	6.609808102345416	3.3300000000000005	1.9849273580616864	2.75412657582891e-4	7.812085268320788e-4
Club	less	MA1503.1	HOXB9	20	876	4.264392324093817	1.752	2.4340138836151923	2.8212586774776073e-4	7.972193081054148e-4
Club	less	MA0842.2	NRL	45	2783	9.594882729211088	5.566	1.7238380756757254	3.017356909315129e-4	8.46221148251536e-4
Club	less	MA1125.1	ZNF384	115	9059	24.520255863539443	18.118	1.3533643814736418	3.007586503155845e-4	8.46221148251536e-4
Club	less	MA0690.1	TBX21	49	3120	10.44776119402985	6.239999999999999	1.6743207041714503	3.1569929407184404e-4	8.787749006626704e-4
Club	less	MA0805.1	TBX1	60	4054	12.79317697228145	8.108	1.577846197864017	3.148857241338633e-4	8.787749006626704e-4
Club	less	MA0647.1	GRHL1	30	1604	6.396588486140725	3.2079999999999997	1.9939490293456128	3.196832224311702e-4	8.865564458500109e-4
Club	less	MA1534.1	NR1I3	45	2794	9.594882729211088	5.588	1.717051311598262	3.282466022928057e-4	9.06933204853456e-4
Club	less	MA0899.1	HOXA10	46	2877	9.808102345415778	5.754	1.704571141017688	3.298162923885939e-4	9.079075797855758e-4
Club	less	MA1146.1	NR1H4::RXRA	32	1768	6.823027718550106	3.5360000000000005	1.9295892869202784	3.590574521403664e-4	9.847678650614462e-4
Club	less	MA0137.3	STAT1	73	5220	15.56503198294243	10.44	1.490903446641995	3.621148432277704e-4	9.89515285889805e-4
Club	less	MA0159.1	RARA::RXRA	59	3992	12.57995735607676	7.983999999999999	1.57564596143246	3.671682746689046e-4	9.99662528843076e-4
Club	less	MA1471.1	BARX2	37	2173	7.889125799573561	4.346	1.8152613436662588	4.0650396171387743e-4	0.00110273438341291
Club	less	MA0771.1	HSF4	48	3074	10.23454157782516	6.148	1.6646944661394212	4.131795698685223e-4	0.00111678246058665
Club	less	MA0768.1	LEF1	66	4624	14.072494669509595	9.248	1.5216797869279404	4.169320577177296e-4	0.0011228567330593
Club	less	MA0511.2	RUNX2	33	1862	7.036247334754798	3.724	1.8894326892467233	4.204603568420992e-4	0.00112828570577052
Club	less	MA0880.1	Dlx3	29	1559	6.183368869936034	3.118	1.9831202276895556	4.3703348359003534e-4	0.00116855547941995
Club	less	MA0521.1	Tcf12	99	7639	21.108742004264393	15.278	1.381643016380704	4.4272002718275834e-4	0.0011795326438512
Club	less	MA0465.2	CDX2	49	3172	10.44776119402985	6.343999999999999	1.646872823775197	4.563688907704966e-4	0.0012115700801238
Club	less	MA0795.1	SMAD3	24	1194	5.11727078891258	2.388	2.1429107156250335	4.6384309828394936e-4	0.00122704592666605
Club	less	MA0750.2	ZBTB7A	55	3691	11.727078891257996	7.382	1.5886045639742612	4.8405814294874225e-4	0.0012759977902465
Club	less	MA1575.1	THRB(var.2)	31	1724	6.609808102345416	3.4479999999999995	1.9169977094969304	4.929115485439897e-4	0.00129476061695005
Club	less	MA1596.1	ZNF460	104	8136	22.174840085287848	16.272000000000002	1.3627605755462049	5.012032483531549e-4	0.00131192148516299
Club	less	MA0003.4	TFAP2A	73	5283	15.56503198294243	10.566	1.4731243595440495	5.09783558081213e-4	0.00132971515499505
Club	less	MA0114.4	HNF4A	64	4486	13.646055437100213	8.972	1.5209602582590518	5.200707413865528e-4	0.00135182150896992
Club	less	MA0485.2	HOXC9	20	921	4.264392324093817	1.842	2.3150881238294336	5.294167662458205e-4	0.00137133648478952
Club	less	MA1473.1	CDX4	37	2206	7.889125799573561	4.412	1.7881064822242885	5.369151264111149e-4	0.00138116787690583
Club	less	MA1529.1	NHLH2	55	3707	11.727078891257996	7.414	1.581747894693552	5.360272773142493e-4	0.00138116787690583
Club	less	MA1497.1	HOXA6	24	1207	5.11727078891258	2.414	2.119830484222278	5.395641616828044e-4	0.00138321259317997
Club	less	MA0684.2	RUNX3	61	4230	13.00639658848614	8.459999999999999	1.5373991239345322	5.430976692520578e-4	0.00138750294952751
Club	less	MA0083.3	SRF	24	1208	5.11727078891258	2.416	2.1180756576624917	5.458129113466437e-4	0.00138875280447439
Club	less	MA0688.1	TBX2	47	3030	10.021321961620467	6.0600000000000005	1.6536834920165788	5.473100864818679e-4	0.00138875280447439
Club	less	MA1593.1	ZNF317	82	6115	17.48400852878465	12.23	1.4296000432366842	5.549995729141711e-4	0.00140349044540329
Club	less	MA1604.1	Ebf2	65	4590	13.859275053304904	9.18	1.5097249513404032	5.69091440654566e-4	0.00143426423894698
Club	less	MA0666.1	MSX1	25	1286	5.330490405117271	2.572	2.0725079335603693	5.754516620804816e-4	0.0014454105720944
Club	less	MA0646.1	GCM1	25	1293	5.330490405117271	2.5860000000000003	2.061287859674118	6.215572747519138e-4	0.00155597894954673
Club	less	MA1557.1	SMAD5	20	935	4.264392324093817	1.87	2.280423702723966	6.374677696667493e-4	0.00159047142532239
Club	less	MA0052.4	MEF2A	75	5509	15.991471215351812	11.018	1.4513951003223646	6.476968952100572e-4	0.00161060627942234
Club	less	MA0708.1	MSX2	31	1754	6.609808102345416	3.508	1.8842098353322163	6.532935971083867e-4	0.00161912632373042
Club	less	MA0092.1	Hand1::Tcf3	53	3571	11.300639658848617	7.1419999999999995	1.5822794257698989	6.737784051545184e-4	0.00166436652399096
Club	less	MA0820.1	FIGLA	53	3573	11.300639658848617	7.146	1.581393738993649	6.823725282432814e-4	0.00168003269329863
Club	less	MA1119.1	SIX2	60	4197	12.79317697228145	8.394	1.524085891384495	7.483255257203868e-4	0.00183635145456384
Club	less	MA1536.1	NR2C2(var.2)	51	3417	10.874200426439232	6.834	1.591191165706648	7.542739125449381e-4	0.00184487979920827
Club	less	MA1479.1	DMRTC2	35	2091	7.462686567164178	4.182	1.784477897456762	7.826270128243373e-4	0.00190797304433645
Club	less	MA0882.1	DLX6	24	1241	5.11727078891258	2.482	2.0617529367093397	7.908391372882793e-4	0.00192171334337803
Club	less	MA0634.1	ALX3	29	1622	6.183368869936034	3.244	1.9060939796350291	8.110416116194572e-4	0.00196440598138998
Club	less	MA0897.1	Hmx2	37	2260	7.889125799573561	4.52	1.7453818140649473	8.314267958300148e-4	0.00200726339705239
Club	less	MA1143.1	FOSL1::JUND(var.2)	25	1321	5.330490405117271	2.642	2.0175966711269004	8.398277637467619e-4	0.00201483055414005
Club	less	MA0790.1	POU4F1	45	2924	9.594882729211088	5.848	1.640711821000528	8.42663717013e-4	0.00201483055414005
Club	less	MA0770.1	HSF2	49	3263	10.44776119402985	6.526	1.6009440996061677	8.421940805274922e-4	0.00201483055414005
Club	less	MA1126.1	FOS::JUN(var.2)	37	2263	7.889125799573561	4.526	1.743068006976041	8.513304783028999e-4	0.00202904963838326
Club	less	MA0859.1	Rarg	56	3870	11.940298507462686	7.739999999999999	1.542674225770373	8.573596151872562e-4	0.00203691169722832
Club	less	MA0063.2	NKX2-5	49	3269	10.44776119402985	6.537999999999999	1.5980056889002523	8.756922056469268e-4	0.0020738615409924
Club	less	MA0728.1	Nr2f6(var.2)	62	4418	13.219616204690832	8.835999999999999	1.4961086696119097	9.621183248359516e-4	0.0022713299693912
Club	less	MA0892.1	GSX1	29	1642	6.183368869936034	3.2840000000000003	1.8828772441948944	9.77692018926455e-4	0.00230081465652724
Club	less	MA1554.1	RFX7	25	1337	5.330490405117271	2.674	1.9934519091687624	9.923316877441094e-4	0.00232792276433052
Club	less	MA1478.1	DMRTA2	33	1969	7.036247334754798	3.938	1.7867565603745044	0.00107579222648102	0.00251580251083022
Club	less	MA0863.1	MTF1	33	1983	7.036247334754798	3.966	1.7741420410375182	0.00120737440740052	0.00281469158725247
Club	less	MA0490.2	JUNB	56	3930	11.940298507462686	7.86	1.5191219475143365	0.00121797392430115	0.00283055622283072
Club	less	MA0858.1	Rarb(var.2)	52	3583	11.087420042643924	7.166	1.5472257943963053	0.00123718937797907	0.00286628346575275
Club	less	MA0675.1	NKX6-2	27	1514	5.756929637526652	3.028	1.9012317164883263	0.00126000035235983	0.00291009369306636
Club	less	MA0633.1	Twist2	37	2315	7.889125799573561	4.63	1.7039148595191278	0.0012697100680733	0.00292346824315643
Club	less	MA1101.2	BACH2	48	3244	10.23454157782516	6.4879999999999995	1.577457086594507	0.00129048745655863	0.00295307865825995
Club	less	MA0744.2	SCRT2	51	3503	10.874200426439232	7.005999999999999	1.5521268093690028	0.00128939969072127	0.00295307865825995
Club	less	MA0783.1	PKNOX2	60	4301	12.79317697228145	8.602	1.4872328496025866	0.00134189665162412	0.00306132997587644
Club	less	MA1533.1	NR1I2	33	1997	7.036247334754798	3.994	1.7617043902741103	0.00135280231597914	0.00307680038939159
Club	less	MA0872.1	TFAP2A(var.3)	32	1920	6.823027718550106	3.84	1.7768301350390905	0.0013924892469484	0.00315743762377966
Club	less	MA1117.1	RELB	36	2253	7.675906183368871	4.506	1.7034856154835487	0.0014783944950686	0.00334206755551871
Club	less	MA0895.1	HMBOX1	24	1305	5.11727078891258	2.6100000000000003	1.9606401490086511	0.00154722769059726	0.00348710530871769
Club	less	MA0696.1	ZIC1	44	2937	9.381663113006397	5.874	1.5971506831812048	0.00161943144186965	0.00363884293865891
Club	less	MA0827.1	OLIG3	19	939	4.051172707889126	1.878	2.1571739658621545	0.00162972269726618	0.00365097036684856
Club	less	MA0812.1	TFAP2B(var.2)	40	2604	8.528784648187633	5.208	1.637631460865521	0.00168405260485954	0.00376138695576413
Club	less	MA1485.1	FERD3L	49	3375	10.44776119402985	6.75	1.5478164731896074	0.00169737474977977	0.00377982556219615
Club	less	MA0737.1	GLIS3	29	1705	6.183368869936034	3.4099999999999997	1.813304653940186	0.00171294946590576	0.00379440999689443
Club	less	MA0913.2	HOXD9	38	2439	8.102345415778252	4.878	1.660997420208744	0.00171409674122442	0.00379440999689443
Club	less	MA0160.1	NR4A2	58	4171	12.366737739872068	8.341999999999999	1.4824667633507636	0.00173954545934379	0.00383935181263453
Club	less	MA0527.1	ZBTB33	11	407	2.345415778251599	0.814	2.881346164928255	0.00179024381747171	0.00393959258948053
Club	less	MA0524.2	TFAP2C	38	2451	8.102345415778252	4.902	1.6528652418968284	0.00186552463413927	0.00409318052078793
Club	less	MA1579.1	ZBTB26	78	6017	16.631130063965884	12.034	1.3820118052157124	0.00197805528511208	0.00432735848297248
Club	less	MA0703.2	LMX1B	30	1803	6.396588486140725	3.606	1.7738736789075775	0.00199359183669715	0.00434859505899436
Club	less	MA1585.1	ZKSCAN1	32	1967	6.823027718550106	3.934	1.7343741023259038	0.00202909806734972	0.00436226846755877
Club	less	MA0801.1	MGA	48	3317	10.23454157782516	6.6339999999999995	1.5427406659368648	0.00201761005038181	0.00436226846755877
Club	less	MA1114.1	PBX3	76	5835	16.204690831556505	11.67	1.3885767636295203	0.00200641263053299	0.00436226846755877
Club	less	MA0496.3	MAFK	83	6487	17.69722814498934	12.974	1.364053348619496	0.00201794653520819	0.00436226846755877
Club	less	MA0050.2	IRF1	148	12786	31.556503198294244	25.572	1.234025621707111	0.00202359861861688	0.00436226846755877
Club	less	MA1120.1	SOX13	47	3234	10.021321961620467	6.468	1.5493695055071846	0.00206458254360982	0.0044258005101521
Club	less	MA0091.1	TAL1::TCF3	52	3681	11.087420042643924	7.362	1.5060336922906714	0.00218488520470809	0.0046702703802643
Club	less	MA0731.1	BCL6B	51	3594	10.874200426439232	7.188	1.5128269931050686	0.00219748527415193	0.00468378289862097
Club	less	MA0817.1	BHLHE23	19	967	4.051172707889126	1.934	2.0947118448237467	0.00225880496601372	0.00479954343410992
Club	less	MA0618.1	LBX1	25	1422	5.330490405117271	2.844	1.8742933913914457	0.0022710976303496	0.00479954343410992
Club	less	MA1151.1	RORC	38	2479	8.102345415778252	4.958	1.6341963323473685	0.00226485398087085	0.00479954343410992
Club	less	MA1619.1	Ptf1a(var.2)	60	4409	12.79317697228145	8.818	1.4508025597960366	0.00236842288847493	0.00499108326215339
Club	less	MA0861.1	TP73	32	1989	6.823027718550106	3.978	1.71519047726247	0.00240475765618025	0.00505337806059287
Club	less	MA1467.1	ATOH1(var.2)	70	5326	14.925373134328357	10.652	1.4011803543304877	0.00245295081356608	0.00513218785699822
Club	less	MA0473.3	ELF1	122	10275	26.01279317697228	20.549999999999997	1.2658293516774834	0.00245602019430075	0.00513218785699822
Club	less	MA0799.1	RFX4	36	2324	7.675906183368871	4.648	1.6514428105354717	0.00247418879692801	0.00515571185058184
Club	less	MA0472.2	EGR2	23	1277	4.904051172707889	2.554	1.920145329956104	0.00249157730095033	0.00516310185141374
Club	less	MA1470.1	BACH2(var.2)	23	1277	4.904051172707889	2.554	1.920145329956104	0.00249157730095033	0.00516310185141374
Club	less	MA0784.1	POU1F1	44	3009	9.381663113006397	6.018	1.5589337176813554	0.00254781770267546	0.00526501940774487
Club	less	MA0486.2	HSF1	45	3096	9.594882729211088	6.192	1.5495611642782765	0.00255518622681386	0.00526566001437331
Club	less	MA0862.1	GMEB2	11	427	2.345415778251599	0.8540000000000001	2.746388499123652	0.00259033871755576	0.00532339582175372
Club	less	MA0077.1	SOX9	36	2331	7.675906183368871	4.662	1.6464835228161456	0.0025981859021648	0.00532485352476634
Club	less	MA0109.1	HLTF	27	1597	5.756929637526652	3.1940000000000004	1.8024200493195528	0.00264820972003706	0.00541250534561
Club	less	MA1147.1	NR4A2::RXRA	28	1683	5.970149253731343	3.366	1.7736628798964178	0.00278442641862431	0.00567536095162223
Club	less	MA1506.1	HOXD10	19	986	4.051172707889126	1.972	2.0543472149539177	0.00279312256145284	0.00567757338104583
Club	less	MA0028.2	ELK1	25	1449	5.330490405117271	2.8979999999999997	1.839368669812723	0.00289775565443885	0.00587425466905267
Club	less	MA1641.1	MYF5	57	4184	12.153518123667377	8.368	1.4523802729048012	0.00297625085202659	0.00601702746778276
Club	less	MA0908.1	HOXD11	18	919	3.8379530916844353	1.838	2.0881137604376687	0.00301044718722018	0.00606971243693582
Club	less	MA0878.2	CDX1	33	2104	7.036247334754798	4.208	1.6721120092097903	0.00306186785396258	0.00615674776025899
Club	less	MA0736.1	GLIS2	25	1457	5.330490405117271	2.9139999999999997	1.8292691850093588	0.00310946135485938	0.00623564024388468
Club	less	MA1573.1	THAP11	59	4374	12.57995735607676	8.748000000000001	1.4380381065474117	0.00312535711760674	0.00625071423521348
Club	less	MA0650.2	HOXA13	37	2443	7.889125799573561	4.886	1.6146389274608188	0.00313949595114916	0.00626220315389645
Club	less	MA0903.1	HOXB3	27	1618	5.756929637526652	3.236	1.7790264640070002	0.00315784226673189	0.00628200088261864
Club	less	MA0894.1	HESX1	21	1149	4.477611940298507	2.298	1.9484821324188455	0.00318759364861424	0.00632432144113359
Club	less	MA0733.1	EGR4	42	2875	8.955223880597014	5.75	1.5574302401038285	0.00322797561689317	0.0063874530774597
Club	less	MA0125.1	Nobox	22	1228	4.690831556503198	2.456	1.9099477021592828	0.00326054160618575	0.0064178470665292
Club	less	MA0881.1	Dlx4	22	1228	4.690831556503198	2.456	1.9099477021592828	0.00326054160618575	0.0064178470665292
Club	less	MA0659.2	MAFG	60	4478	12.79317697228145	8.956	1.428447629776848	0.00333895606473095	0.00655489795865602
Club	less	MA0698.1	ZBTB18	76	5953	16.204690831556505	11.906	1.3610524803927857	0.00336487385023363	0.00658844066213724
Club	less	MA0018.4	CREB1	56	4120	11.940298507462686	8.24	1.4490653528474131	0.00339521289498175	0.00663044193627327
Club	less	MA0759.1	ELK3	27	1628	5.756929637526652	3.256	1.768098783024156	0.00342839142007793	0.00667775456756694
Club	less	MA0697.1	ZIC3	38	2546	8.102345415778252	5.092	1.5911911657066482	0.0035324717273322	0.00686256226195266
Club	less	MA0654.1	ISX	22	1240	4.690831556503198	2.48	1.891464337299677	0.00365345606763386	0.00703457937045034
Club	less	MA0701.2	LHX9	22	1240	4.690831556503198	2.48	1.891464337299677	0.00365345606763386	0.00703457937045034
Club	less	MA0875.1	BARX1	27	1636	5.756929637526652	3.272	1.759452823204967	0.00365873565111894	0.00703457937045034
Club	less	MA0155.1	INSM1	55	4044	11.727078891257996	8.088	1.4499355701357564	0.00364358744532026	0.00703457937045034
Club	less	MA0778.1	NFKB2	26	1556	5.543710021321962	3.1119999999999997	1.781397821761556	0.00367071576957644	0.00703947034474043
Club	less	MA0594.2	HOXA9	8	265	1.7057569296375266	0.53	3.2184093012028803	0.00379270216125309	0.00725475849306362
Club	less	MA0038.2	GFI1	43	2996	9.168443496801707	5.992	1.530114068224584	0.00395988366484827	0.00755517446029875
Club	less	MA0051.1	IRF2	54	3974	11.513859275053305	7.948	1.4486486254470692	0.00403018383701286	0.00766968658778469
Club	less	MA0683.1	POU4F2	40	2741	8.528784648187633	5.482	1.555779760705515	0.00408752665834253	0.0077590200690166
Club	less	MA0839.1	CREB3L1	24	1412	5.11727078891258	2.8240000000000003	1.812064726952047	0.0041846093952628	0.007923143677325
Club	less	MA0780.1	PAX3	14	660	2.9850746268656714	1.32	2.2614201718679325	0.00425644434710159	0.00803875312136148
Club	less	MA1468.1	ATOH7	32	2071	6.823027718550106	4.1419999999999995	1.6472785414172155	0.00437793683610186	0.00824732545386867
Club	less	MA1494.1	HNF4A(var.2)	48	3456	10.23454157782516	6.912	1.480691779199242	0.00442942947796914	0.00830600524673033
Club	less	MA0142.1	Pou5f1::Sox2	58	4355	12.366737739872068	8.709999999999999	1.419832117092086	0.00443135400562824	0.00830600524673033
Club	less	MA0132.2	PDX1	26	1581	5.543710021321962	3.1620000000000004	1.7532289757501458	0.00450275173852889	0.00841867868907909
Club	less	MA0802.1	TBR1	42	2932	8.955223880597014	5.864	1.5271527763637474	0.00453339683357694	0.008454785094621
Club	less	MA0797.1	TGIF2	47	3378	10.021321961620467	6.755999999999999	1.4833217823594538	0.0046923103789898	0.00872933551802093
Club	less	MA0627.2	POU2F3	50	3650	10.66098081023454	7.3	1.4604083301691153	0.00481330489987194	0.00893215287389172
Club	less	MA1647.1	PRDM4	80	6417	17.057569296375267	12.834	1.3290922001227414	0.00483053671181095	0.00894188681640439
Club	less	MA1115.1	POU5F1	51	3744	10.874200426439232	7.488	1.452216937291564	0.00492368611721517	0.00909175703822405
Club	less	MA0678.1	OLIG2	16	818	3.411513859275053	1.636	2.085277420094776	0.00506242523424716	0.00932486228332934
Club	less	MA1150.1	RORB	39	2694	8.315565031982942	5.388	1.5433491150673613	0.00518855652168036	0.00953365311619102
Club	less	MA0716.1	PRRX1	24	1440	5.11727078891258	2.88	1.7768301350390905	0.00530199153764995	0.00967062515180162
Club	less	MA0721.1	UNCX	24	1440	5.11727078891258	2.88	1.7768301350390905	0.00530199153764995	0.00967062515180162
Club	less	MA1636.1	CEBPG(var.2)	44	3135	9.381663113006397	6.2700000000000005	1.4962780084539706	0.00529929487026509	0.00967062515180162
Club	less	MA0498.2	MEIS1	50	3683	10.66098081023454	7.366	1.447322944642213	0.0056972223125071	0.01036616547592755
Club	less	MA0774.1	MEIS2	56	4236	11.940298507462686	8.472	1.4093836765182586	0.00597452731056575	0.01084427584837482
Club	less	MA0841.1	NFE2	46	3339	9.808102345415778	6.678000000000001	1.468718530310838	0.00611906979663827	0.0110796749230392
Club	less	MA0898.1	Hmx3	34	2292	7.249466950959488	4.584	1.5814718479405516	0.00618546218814796	0.01117277189433021
Club	less	MA0468.1	DUX4	32	2123	6.823027718550106	4.246	1.6069306920749191	0.00623509884241104	0.01123522641651845
Club	less	MA0510.2	RFX5	34	2294	7.249466950959488	4.588	1.580093058186462	0.00626456788594807	0.01126112685040304
Club	less	MA0615.1	Gmeb1	9	354	1.9189765458422177	0.7080000000000001	2.710418850059629	0.00667939563622762	0.01187142390194095
Club	less	MA0604.1	Atf1	13	624	2.771855010660981	1.248	2.221037668798863	0.00665555980914044	0.01187142390194095
Club	less	MA0680.1	PAX7	14	696	2.9850746268656714	1.392	2.144450162978212	0.00668364348366648	0.01187142390194095
Club	less	MA0621.1	mix-a	28	1796	5.970149253731343	3.592	1.6620682777648503	0.00662890950087111	0.01187142390194095
Club	less	MA0475.2	FLI1	32	2133	6.823027718550106	4.266	1.5993970273207	0.0066589899817096	0.01187142390194095
Club	less	MA0630.1	SHOX	24	1471	5.11727078891258	2.942	1.73938504041896	0.00681795320809222	0.01202409714713191
Club	less	MA0717.1	RAX2	24	1471	5.11727078891258	2.942	1.73938504041896	0.00681795320809222	0.01202409714713191
Club	less	MA0720.1	Shox2	24	1471	5.11727078891258	2.942	1.73938504041896	0.00681795320809222	0.01202409714713191
Club	less	MA0135.1	Lhx3	33	2224	7.036247334754798	4.4479999999999995	1.5818901382092625	0.00691302811874836	0.01216301645421291
Club	less	MA1133.1	JUN::JUNB(var.2)	29	1886	6.183368869936034	3.772	1.6392812486574853	0.00694051038798056	0.01218263705749058
Club	less	MA0729.1	RARA	51	3824	10.874200426439232	7.648000000000001	1.4218358298168452	0.00731432794933428	0.01280865880329431
Club	less	MA1562.1	SOX14	29	1894	6.183368869936034	3.788	1.6323571462344335	0.00733491478611669	0.01281462864272378
Club	less	MA0610.1	DMRT3	26	1648	5.543710021321962	3.2960000000000003	1.6819508559836047	0.00754398228726863	0.01314909062220187
Club	less	MA1597.1	ZNF528	69	5502	14.712153518123666	11.004	1.33698232625624	0.0078092414203868	0.01357970652589406
Club	less	MA0702.2	LMX1A	23	1411	4.904051172707889	2.822	1.7377927614131428	0.00806365773512579	0.01398950853582289
Club	less	MA0883.1	Dmbx1	21	1253	4.477611940298507	2.506	1.786756560374504	0.00827144866463267	0.01431670696941061
Club	less	MA0105.4	NFKB1	24	1499	5.11727078891258	2.998	1.7068948595438895	0.00847873869570093	0.01464152561803911
Club	less	MA0686.1	SPDEF	21	1258	4.477611940298507	2.516	1.7796549842203924	0.00862629784416647	0.01486193577770943
Club	less	MA1099.2	HES1	19	1101	4.051172707889126	2.202	1.83976962211132	0.00876257589448949	0.01504674624407203
Club	less	MA0499.2	MYOD1	65	5156	13.859275053304904	10.312	1.3439948655260767	0.00877390699218677	0.01504674624407203
Club	less	MA0826.1	OLIG1	16	870	3.411513859275053	1.7399999999999998	1.9606401490086516	0.00886064286307703	0.01516064122902629
Club	less	MA0069.1	PAX6	24	1506	5.11727078891258	3.012	1.6989610852963413	0.00894190856086452	0.01526467685676187
Club	less	MA0792.1	POU5F1B	37	2616	7.889125799573561	5.232	1.5078604356983103	0.00908716707611165	0.0154772297689025
Club	less	MA1483.1	ELF2	34	2355	7.249466950959488	4.71	1.539164957740868	0.00911852068282354	0.01547912604749771
Club	less	MA0036.3	GATA2	42	3059	8.955223880597014	6.117999999999999	1.4637502256614932	0.0091297794382024	0.01547912604749771
Club	less	MA0769.2	TCF7	53	4056	11.300639658848617	8.112	1.393076881021772	0.00922196318901275	0.01559996494105104
Club	less	MA1491.1	GLI3	47	3515	10.021321961620467	7.03	1.4255081026487153	0.0094551329617687	0.01595821083592637
Club	less	MA0131.2	HINFP	10	443	2.1321961620469083	0.886	2.406541943619535	0.00970215926260422	0.016338173385785
Club	less	MA1571.1	TGIF2LX	34	2372	7.249466950959488	4.744000000000001	1.528133842950988	0.01008270026463773	0.01694075314734177
Club	less	MA0145.3	TFCP2	19	1120	4.051172707889126	2.24	1.80855924459336	0.01036292516295611	0.01737245431812419
Club	less	MA1145.1	FOSL2::JUND(var.2)	33	2295	7.036247334754798	4.590000000000001	1.5329514890533325	0.01069013703991005	0.01788081217886301
Club	less	MA0019.1	Ddit3::Cebpa	25	1616	5.330490405117271	3.232	1.6492853976229178	0.01091007909442345	0.01820787249315414
Club	less	MA0474.2	ERG	33	2301	7.036247334754798	4.601999999999999	1.5289542231105604	0.01107500109062697	0.0184007813220662
Club	less	MA1154.1	ZNF282	41	3007	8.742004264392325	6.014	1.4536089565002202	0.01107112170154275	0.0184007813220662
Club	less	MA0056.2	MZF1	44	3279	9.381663113006397	6.558	1.4305677207999996	0.01121229445037567	0.0185874925777339
Club	less	MA0651.1	HOXC11	14	742	2.9850746268656714	1.484	2.0115058132518	0.01126996477091802	0.01864167121752737
Club	less	MA0722.1	VAX1	20	1213	4.264392324093817	2.426	1.757787437796297	0.01156038600289924	0.01895395155640183
Club	less	MA0723.1	VAX2	20	1213	4.264392324093817	2.426	1.757787437796297	0.01156038600289924	0.01895395155640183
Club	less	MA0071.1	RORA	49	3739	10.44776119402985	7.478	1.3971330829138606	0.01152907158214806	0.01895395155640183
Club	less	MA1508.1	IKZF1	133	11869	28.35820895522388	23.738	1.1946334550182778	0.01155626519888808	0.01895395155640183
Club	less	MA0775.1	MEIS3	42	3109	8.955223880597014	6.218	1.4402096945315237	0.01178557829169056	0.0192807925561429
Club	less	MA0879.1	Dlx1	18	1058	3.8379530916844353	2.116	1.8137774535370677	0.01205539239396812	0.01967904316389545
Club	less	MA0709.1	Msx3	22	1383	4.690831556503198	2.766	1.6958899336598692	0.01222614706736717	0.01991420461191246
Club	less	MA0046.2	HNF1A	36	2592	7.675906183368871	5.183999999999999	1.4806917791992422	0.01295070579654178	0.02104842380004394
Club	less	MA1572.1	TGIF2LY	31	2156	6.609808102345416	4.312	1.532886851193278	0.01312668784922328	0.02128806333808819
Club	less	MA0509.2	RFX1	53	4138	11.300639658848617	8.276	1.3654712009241925	0.01322517078155749	0.02140125250117546
Club	less	MA0600.2	RFX2	30	2071	6.396588486140725	4.1419999999999995	1.5443236325786398	0.01325665902381872	0.0214057740947376
Club	less	MA1484.1	ETS2	34	2422	7.249466950959488	4.843999999999999	1.4965869015193	0.01341630672242885	0.02161677065860027
Club	less	MA0794.1	PROX1	18	1072	3.8379530916844353	2.144	1.790090061419979	0.01360733751817682	0.02183026621195679
Club	less	MA1560.1	SOHLH2	19	1152	4.051172707889126	2.3040000000000003	1.7583214877990998	0.01357977450386281	0.02183026621195679
Club	less	MA0076.2	ELK4	40	2963	8.528784648187633	5.926	1.4392144192014231	0.01394753981184105	0.02232803583612322
Club	less	MA0672.1	NKX2-3	46	3511	9.808102345415778	7.022	1.3967676367723978	0.01423619505616178	0.02274133086059248
Club	less	MA0760.1	ERF	37	2700	7.889125799573561	5.4	1.4609492221432518	0.0143408803512608	0.02285960842316359
Club	less	MA0143.4	SOX2	41	3067	8.742004264392325	6.1339999999999995	1.4251718722517648	0.01493753642094405	0.02370936631920056
Club	less	MA0796.1	TGIF1	44	3339	9.381663113006397	6.678000000000001	1.404861202906019	0.01493477221536732	0.02370936631920056
Club	less	MA1632.1	ATF2	52	4076	11.087420042643924	8.152	1.3600858737296275	0.01505892827197488	0.02385129615900905
Club	less	MA0832.1	Tcf21	47	3617	10.021321961620467	7.234	1.3853085376859924	0.01519776072478551	0.02402018962010591
Club	less	MA0070.1	PBX1	29	2010	6.183368869936034	4.02	1.5381514601830932	0.01546195759027053	0.02438608956097635
Club	less	MA0906.1	HOXC12	15	850	3.1982942430703627	1.7000000000000002	1.881349554747272	0.01550786087467452	0.02440688652427678
Club	less	MA0150.2	Nfe2l2	59	4748	12.57995735607676	9.496	1.3247638327797766	0.01621436675858721	0.02546508968822329
Club	less	MA1108.2	MXI1	61	4946	13.00639658848614	9.892	1.314839930093625	0.01681613580649733	0.02635470023455255
Club	less	MA0665.1	MSC	54	4291	11.513859275053305	8.581999999999999	1.3416289064382785	0.0169703269327473	0.02654059516106811
Club	less	MA1106.1	HIF1A	14	783	2.9850746268656714	1.566	1.9061779226472997	0.01715684700794257	0.02677616708770954
Club	less	MA0609.2	CREM	26	1771	5.543710021321962	3.542	1.565135522677008	0.01744877490317205	0.02717491874272724
Club	less	MA1644.1	NFYC	37	2746	7.889125799573561	5.492	1.436475928545805	0.01813291076232152	0.02818156547644136
Club	less	MA1520.1	MAF	36	2657	7.675906183368871	5.314	1.444468608085975	0.01820016845897306	0.02822728829603722
Club	less	MA0635.1	BARHL2	13	714	2.771855010660981	1.428	1.941074937437662	0.01855371656888627	0.02871591817508123
Club	less	MA1481.1	DRGX	17	1030	3.624733475479744	2.06	1.759579357029002	0.01877019614937624	0.02896788693070584
Club	less	MA0793.1	POU6F2	28	1956	5.970149253731343	3.912	1.5261117724262123	0.01879417865209333	0.02896788693070584
Club	less	MA0785.1	POU2F1	38	2845	8.102345415778252	5.6899999999999995	1.4239622874829971	0.01894712685041334	0.02914341573280073
Club	less	MA0907.1	HOXC13	23	1529	4.904051172707889	3.058	1.603679258570271	0.01908174793955862	0.02922464245130854
Club	less	MA1577.1	TLX2	23	1529	4.904051172707889	3.058	1.603679258570271	0.01908174793955862	0.02922464245130854
Club	less	MA0719.1	RHOXF1	40	3028	8.528784648187633	6.056	1.4083197899913529	0.01911746047753159	0.02922464245130854
Club	less	MA0718.1	RAX	21	1363	4.477611940298507	2.726	1.642557571642886	0.01939058414956662	0.02958154555332659
Club	less	MA0896.1	Hmx1	26	1796	5.543710021321962	3.592	1.5433491150673613	0.0203677201270734	0.03100881472407501
Club	less	MA0911.1	Hoxa11	15	880	3.1982942430703627	1.76	1.8172126381081608	0.02043249380433657	0.03104407408968448
Club	less	MA0766.2	GATA5	34	2502	7.249466950959488	5.004	1.4487344026697615	0.02057045846353951	0.03119016669471641
Club	less	MA0786.1	POU3F1	41	3140	8.742004264392325	6.279999999999999	1.3920388956038734	0.02105827651617573	0.03186505939364522
Club	less	MA1127.1	FOSB::JUN	29	2065	6.183368869936034	4.130000000000001	1.4971837457472237	0.02128154126873198	0.03213771211836854
Club	less	MA0623.2	NEUROG1	16	965	3.411513859275053	1.93	1.7676237612824108	0.0213641332014026	0.03219725932979059
Club	less	MA0705.1	Lhx8	18	1129	3.8379530916844353	2.258	1.699713503846074	0.02160935813401439	0.03243577699793709
Club	less	MA0075.3	PRRX2	18	1129	3.8379530916844353	2.258	1.699713503846074	0.02160935813401439	0.03243577699793709
Club	less	MA0763.1	ETV3	26	1807	5.543710021321962	3.614	1.533954073415042	0.02176782391196632	0.03260802537816642
Club	less	MA0730.1	RARA(var.2)	48	3795	10.23454157782516	7.59	1.3484244503063452	0.02194173315032961	0.03280267120269717
Club	less	MA0788.1	POU3F3	39	2967	8.315565031982942	5.933999999999999	1.4013422703038327	0.02199135447300043	0.03281110087371665
Club	less	MA1524.1	MSGN1	26	1811	5.543710021321962	3.622	1.530565991530083	0.02229522906373639	0.03319808559191088
Club	less	MA0106.3	TP53	29	2076	6.183368869936034	4.152	1.4892506912177346	0.02262974068109322	0.03362905686871623
Club	less	MA0905.1	HOXC10	18	1136	3.8379530916844353	2.272	1.689239917114628	0.02279893669778978	0.03381313474463455
Club	less	MA0153.2	HNF1B	26	1816	5.543710021321962	3.632	1.5263518781172805	0.02296846921919132	0.0339969802331681
Club	less	MA0523.1	TCF7L2	60	4937	12.79317697228145	9.874	1.2956427964635864	0.02307113915475235	0.03408132635533714
Club	less	MA0017.2	NR2F1	62	5128	13.219616204690832	10.256	1.288964138522897	0.02311954961318702	0.03408534389612158
Club	less	MA0818.1	BHLHE22	14	815	2.9850746268656714	1.63	1.831334126911455	0.02319063768065837	0.03412271343150127
Club	less	MA1519.1	LHX5	19	1223	4.051172707889126	2.4459999999999997	1.6562439525303052	0.02351845001989003	0.03453693644653143
Club	less	MA0844.1	XBP1	15	898	3.1982942430703627	1.796	1.78078744046234	0.02390899967353012	0.03504148085747245
Club	less	MA0644.1	ESX1	20	1310	4.264392324093817	2.62	1.6276306580510749	0.02408826178630363	0.03516603384067027
Club	less	MA0789.1	POU3F4	34	2533	7.249466950959488	5.066	1.4310041356019518	0.02404944467648799	0.03516603384067027
Club	less	MA0724.1	VENTX	13	742	2.771855010660981	1.484	1.8678268265909577	0.02441182650146244	0.03556879408220895
Club	less	MA0886.1	EMX2	15	901	3.1982942430703627	1.802	1.7748580705162944	0.02452908089094568	0.03566996948273972
Club	less	MA0694.1	ZBTB7B	17	1065	3.624733475479744	2.13	1.7017528053895512	0.02485213380279597	0.03606943933246264
Club	less	MA0068.2	PAX4	14	823	2.9850746268656714	1.646	1.8135325801128015	0.02492049560494262	0.03609842664327611
Club	less	MA0699.1	LBX2	21	1400	4.477611940298507	2.8000000000000003	1.599147121535181	0.02502488942443362	0.03617939440044085
Club	less	MA1523.1	MSANTD3	44	3462	9.381663113006397	6.9239999999999995	1.3549484565289425	0.02572866653947991	0.0371249230917834
Club	less	MA0639.1	DBP	19	1236	4.051172707889126	2.472	1.6388239109583844	0.02582371619343996	0.03719013953727068
Club	less	MA1521.1	MAFA	35	2639	7.462686567164178	5.2780000000000005	1.4139231843812388	0.02596563836683405	0.03732247826909095
Club	less	MA1638.1	HAND2	56	4591	11.940298507462686	9.182	1.3004027997672278	0.02607105901503444	0.03740194235618403
Club	less	MA0838.1	CEBPG	19	1238	4.051172707889126	2.476	1.6361763763687909	0.0261930765857301	0.03750486589818552
Club	less	MA0098.3	ETS1	31	2289	6.609808102345416	4.578	1.4438200310933629	0.02731293525770302	0.03903342854836485
Club	less	MA0787.1	POU3F2	38	2928	8.102345415778252	5.856	1.383597236300931	0.02793077647823946	0.03984007505309108
Club	less	MA1475.1	CREB3L4(var.2)	17	1081	3.624733475479744	2.162	1.6765649747824904	0.02808309417063256	0.03990473952627027
Club	less	MA0136.2	ELF5	62	5184	13.219616204690832	10.368	1.2750401431993474	0.02807181877690478	0.03990473952627027
Club	less	MA0653.1	IRF9	49	3955	10.44776119402985	7.91	1.3208294809140138	0.02860217656960073	0.04056506410821701
Club	less	MA0767.1	GCM2	13	761	2.771855010660981	1.522	1.82119251686004	0.02910098227637088	0.04119417984472993
Club	less	MA0706.1	MEOX2	24	1688	5.11727078891258	3.376	1.5157792621186552	0.03015918654155202	0.04261127492423827
Club	less	MA1463.1	ARGFX	20	1346	4.264392324093817	2.692	1.5840981887421308	0.03074855288806129	0.04328003859338438
Club	less	MA0655.1	JDP2	43	3412	9.168443496801707	6.824	1.343558542907636	0.03072643887632505	0.04328003859338438
Club	less	MA0707.1	MNX1	28	2052	5.970149253731343	4.104	1.4547147304413603	0.03206895899913271	0.04505356575019397
Club	less	MA0080.5	SPI1	145	13505	30.916844349680172	27.01	1.1446443668893065	0.03255632148333895	0.04565228538829109
Club	less	MA0890.1	GBX2	20	1356	4.264392324093817	2.7119999999999997	1.5724160487071597	0.0328232846113106	0.04594028202633716
Club	less	MA0060.3	NFYA	33	2510	7.036247334754798	5.0200000000000005	1.4016428953694815	0.03330777835119187	0.04653109110484857
Club	less	MA0642.1	EN2	16	1022	3.411513859275053	2.044	1.669038091621846	0.03358600824376288	0.04683207878476095
Club	less	MA0761.2	ETV1	115	10475	24.520255863539443	20.95	1.170417940980403	0.03378567546241168	0.04702260055029685
Club	less	MA0893.2	GSX2	17	1107	3.624733475479744	2.214	1.6371876583016007	0.03398938425651822	0.04713026144119441
Club	less	MA0912.2	HOXD3	17	1107	3.624733475479744	2.214	1.6371876583016007	0.03398938425651822	0.04713026144119441
Club	less	MA0762.1	ETV2	39	3074	8.315565031982942	6.148	1.3525642537382796	0.0352902691246557	0.0488433038348667
Club	less	MA0029.1	Mecom	38	2983	8.102345415778252	5.966	1.358086727418413	0.03552382117705277	0.04907550110755809
Club	less	MA0111.1	Spz1	38	2985	8.102345415778252	5.970000000000001	1.3571767865625213	0.03582715794387581	0.04940306807048309
Club	less	MA0461.2	Atoh1	16	1031	3.411513859275053	2.062	1.6544684089597737	0.03590718333643325	0.04942206414940812
Club	more	MA1636.1	CEBPG(var.2)	42	2912	20.48780487804878	5.824	3.5178236397748592	8.328789857163498e-13	6.213277233443968e-10
Club	more	MA0833.2	ATF4	38	2784	18.536585365853657	5.568	3.3291281188673953	6.132621101035289e-11	2.287467670686163e-8
Club	more	MA0652.1	IRF8	33	2685	16.097560975609756	5.37	2.9976836081209974	1.7242552933951664e-8	3.725182864662157e-6
Club	more	MA1512.1	KLF11	65	8027	31.70731707317073	16.054	1.9750415518357256	1.9974170856097357e-08	3.725182864662157e-6
Club	more	MA1511.1	KLF10	69	8902	33.65853658536586	17.804000000000002	1.890504189247689	3.5020902389050466e-8	4.3542655303719416e-6
Club	more	MA0741.1	KLF16	80	11040	39.02439024390244	22.08	1.7674089784376106	3.1269493534230114e-8	4.3542655303719416e-6
Club	more	MA1513.1	KLF15	40	3930	19.51219512195122	7.86	2.4824675727673307	7.669566555818791e-8	7.380516882305005e-6
Club	more	MA1615.1	Plagl1	49	5423	23.902439024390244	10.846	2.2038022334861003	7.914763412659524e-8	7.380516882305005e-6
Club	more	MA0163.1	PLAG1	44	4632	21.463414634146343	9.264	2.316862546863811	1.0784094808552063e-7	8.938816363533153e-6
Club	more	MA0043.3	HLF	30	2512	14.634146341463412	5.024	2.9128475998135777	1.550338630924274e-7	1.1565526186695083e-5
Club	more	MA1564.1	SP9	62	7920	30.24390243902439	15.840000000000002	1.9093372751909337	1.7139143704661445e-7	1.162345563970676e-5
Club	more	MA0079.4	SP1	60	7593	29.268292682926827	15.186	1.927320735080128	2.1405416149905746e-7	1.3307033706524737e-5
Club	more	MA1515.1	KLF2	65	8620	31.70731707317073	17.24	1.83917152396582	3.017279173554915e-7	1.6077787596228333e-5
Club	more	MA0517.1	STAT1::STAT2	67	8999	32.6829268292683	17.998	1.8159199260622456	2.910238546721695e-7	1.6077787596228333e-5
Club	more	MA0057.1	MZF1(var.2)	42	4518	20.48780487804878	9.036	2.267353350824345	4.01373268816802e-7	1.996163056915562e-5
Club	more	MA0831.2	TFE3	35	3409	17.073170731707318	6.8180000000000005	2.504131817498873	4.725329235001751e-7	2.1077342207273635e-5
Club	more	MA0526.3	USF2	40	4216	19.51219512195122	8.432	2.314064886379414	4.803147687984609e-7	2.1077342207273635e-5
Club	more	MA0783.1	PKNOX2	41	4435	20	8.870000000000001	2.254791431792559	6.575945818652812e-7	2.725364211508332e-5
Club	more	MA0746.2	SP3	60	7896	29.268292682926827	15.792	1.8533619986655792	8.248858799800911e-7	3.238762455079726e-5
Club	more	MA1653.1	ZNF148	74	10785	36.09756097560975	21.57	1.6735076947431502	1.3282422011736823e-6	4.9543434103778345e-5
Club	more	MA0599.1	KLF5	86	13344	41.95121951219512	26.688	1.5719132011464	1.557650776499527e-6	5.53336894889832e-5
Club	more	MA1601.1	ZNF75D	50	6237	24.390243902439025	12.474	1.9552865081320363	2.086680445106878e-6	7.07574369113514e-5
Club	more	MA0065.2	Pparg::Rxra	60	8137	29.268292682926827	16.274	1.798469502453412	2.2529931578180847e-6	7.307534329270831e-5
Club	more	MA0103.3	ZEB1	45	5430	21.951219512195124	10.86	2.021290931141356	3.2921133234916073e-6	9.823666157298956e-5
Club	more	MA0747.1	SP8	65	9208	31.70731707317073	18.416	1.7217266004110954	3.201994823550001e-6	9.823666157298956e-5
Club	more	MA0025.2	NFIL3	29	2787	14.146341463414632	5.574	2.537915583676827	3.997171208897833e-6	1.0649606149420656e-4
Club	more	MA0162.4	EGR1	45	5464	21.951219512195124	10.928	2.008713352140842	3.8810632354575966e-6	1.0649606149420656e-4
Club	more	MA1627.1	Wt1	69	10072	33.65853658536586	20.144	1.67089637536566	3.99420538971422e-6	1.0649606149420656e-4
Club	more	MA1107.2	KLF9	85	13433	41.46341463414634	26.866	1.543341570540696	4.161305699564976e-6	1.0704600178880938e-4
Club	more	MA0521.1	Tcf12	58	7941	28.292682926829265	15.882	1.781430734594463	4.838259808685674e-6	1.2031139390931708e-4
Club	more	MA0102.4	CEBPA	31	3150	15.121951219512194	6.3	2.400309717382888	5.53243355034396e-6	1.3313533640505143e-4
Club	more	MA0149.1	EWSR1-FLI1	83	13199	40.487804878048784	26.398	1.533745165468929	7.694059210070088e-6	1.7936775533475892e-4
Club	more	MA1114.1	PBX3	47	6004	22.92682926829269	12.008	1.909296241530037	8.757495607517739e-6	1.9797247646085556e-4
Club	more	MA1108.2	MXI1	41	4957	20	9.914	2.0173492031470643	1.046681651494058e-5	2.296542682395786e-4
Club	more	MA0732.1	EGR3	29	2944	14.146341463414632	5.888	2.4025715800636265	1.1311240272219996e-5	2.343940345298921e-4
Club	more	MA0039.4	KLF4	84	13536	40.97560975609756	27.072000000000003	1.5135789655768896	1.1126852868276571e-5	2.343940345298921e-4
Club	more	MA0093.3	USF1	37	4298	18.048780487804876	8.596	2.0996719971853044	1.2908494314612186e-5	2.602631556405592e-4
Club	more	MA0653.1	IRF9	34	3848	16.585365853658537	7.696	2.155063130672887	1.8074367438877037e-5	3.548283713000597e-4
Club	more	MA1629.1	Zic2	58	8322	28.292682926829265	16.644000000000002	1.6998728026213208	2.0346613088395615e-5	3.891941888190546e-4
Club	more	MA1623.1	Stat2	71	11051	34.63414634146341	22.102	1.5670141318189943	2.6511274878167775e-5	4.94435276477829e-4
Club	more	MA1517.1	KLF6	45	5929	21.951219512195124	11.858	1.851173849906824	3.0966858413669866e-5	5.634457652828712e-4
Club	more	MA0488.1	JUN	35	4143	17.073170731707318	8.286	2.0604840371358097	3.4009654960228514e-5	6.040762523888208e-4
Club	more	MA0753.2	ZNF740	57	8276	27.80487804878049	16.552	1.6798500512796335	3.491420243979572e-5	6.05720814420642e-4
Club	more	MA0620.3	MITF	23	2191	11.219512195121952	4.382	2.560363348955261	3.788168974525083e-5	6.422668306808436e-4
Club	more	MA0004.1	Arnt	41	5256	20	10.512	1.9025875190258752	4.098573727404466e-5	6.794524445874959e-4
Club	more	MA0673.1	NKX2-8	35	4189	17.073170731707318	8.378	2.0378575712231224	4.261367077135809e-5	6.910825738137637e-4
Club	more	MA1631.1	ASCL1(var.2)	49	6799	23.902439024390244	13.598	1.757790779849261	4.811946628704854e-5	7.637685500029407e-4
Club	more	MA0155.1	INSM1	36	4400	17.560975609756095	8.799999999999999	1.9955654101995568	5.027181532541684e-5	7.813077965158533e-4
Club	more	MA1548.1	PLAGL2	21	1944	10.24390243902439	3.888	2.6347485697079196	5.605898747003601e-5	8.534694827070789e-4
Club	more	MA0073.1	RREB1	76	12614	37.073170731707314	25.228	1.4695247634258488	1.1283650923541606e-4	0.0016835207177924
Club	more	MA0598.3	EHF	65	10310	31.70731707317073	20.62	1.5376972392420334	1.25479195731023e-4	0.00183544078461457
Club	more	MA0842.2	NRL	25	2723	12.195121951219512	5.446	2.2392805639404174	1.4555802090268258e-4	0.00208819776141156
Club	more	MA1648.1	TCF12(var.2)	44	6169	21.463414634146343	12.338	1.7396186281525643	1.64459117909202e-4	0.00231483965962763
Club	more	MA0516.2	SP2	57	8763	27.80487804878049	17.526	1.5864930987550203	1.7267449034806564e-4	0.00238546610740105
Club	more	MA0745.2	SNAI2	35	4517	17.073170731707318	9.034	1.8898794256926408	1.885777313681825e-4	0.00245127470567587
Club	more	MA0471.2	E2F6	40	5445	19.51219512195122	10.89	1.7917534547246297	1.8915714617289648e-4	0.00245127470567587
Club	more	MA1630.1	Znf281	45	6392	21.951219512195124	12.784	1.7170853811166398	1.832794434311665e-4	0.00245127470567587
Club	more	MA0504.1	NR2C2	45	6403	21.951219512195124	12.806	1.7141355233636673	1.9058167952975985e-4	0.00245127470567587
Club	more	MA1522.1	MAZ	56	8604	27.31707317073171	17.208000000000002	1.5874635733805036	1.982887467513454e-4	0.00250717635722887
Club	more	MA0821.1	HES5	16	1384	7.804878048780488	2.768	2.8196813760045116	2.0944123667397083e-4	0.00260405270931303
Club	more	MA0871.2	TFEC	21	2147	10.24390243902439	4.294	2.3856316811887264	2.2041321927257395e-4	0.00269554527175967
Club	more	MA0499.2	MYOD1	40	5530	19.51219512195122	11.06	1.7642129405019185	2.6094118994424826e-4	0.00313971173707111
Club	more	MA1514.1	KLF17	45	6504	21.951219512195124	13.008	1.6875168751687517	2.710530693164406e-4	0.00320961253508039
Club	more	MA1534.1	NR1I3	24	2687	11.707317073170731	5.3740000000000006	2.178510806321312	2.9775403438205824e-4	0.00347069546326586
Club	more	MA0603.1	Arntl	19	1887	9.268292682926829	3.774000000000001	2.4558274199594137	3.1044800160792707e-4	0.00356298783383867
Club	more	MA1122.1	TFDP1	15	1294	7.317073170731707	2.588	2.8273080257850487	3.212641050005089e-4	0.00363125791409666
Club	more	MA1652.1	ZKSCAN5	59	9414	28.78048780487805	18.828	1.5286003720457857	3.495667575432933e-4	0.00389219106160144
Club	more	MA0108.2	TBP	18	1756	8.780487804878048	3.512	2.5001388966053666	3.628180355059879e-4	0.00389258164373447
Club	more	MA0522.3	TCF3	42	6003	20.48780487804878	12.006	1.7064638412501067	3.6033813755191406e-4	0.00389258164373447
Club	more	MA0480.1	Foxo1	43	6201	20.97560975609756	12.402	1.691308640227186	3.652556502163721e-4	0.00389258164373447
Club	more	MA0782.2	PKNOX1	38	5265	18.536585365853657	10.53	1.7603594839367194	3.9927815283245934e-4	0.00419523242271851
Club	more	MA0640.2	ELF3	65	10739	31.70731707317073	21.478	1.47626953502052	4.142034334245184e-4	0.00429160779631514
Club	more	MA0493.1	Klf1	57	9157	27.80487804878049	18.314	1.518230755093398	5.463138185034032e-4	0.00558287820004847
Club	more	MA0138.2	REST	37	5170	18.048780487804876	10.34	1.7455300278341273	5.654127592348732e-4	0.00569997187012453
Club	more	MA1635.1	BHLHE22(var.2)	34	4614	16.585365853658537	9.228	1.7972871536257626	5.863307282621536e-4	0.00583203631044755
Club	more	MA0649.1	HEY2	15	1376	7.317073170731707	2.752	2.6588201928530912	6.056034272329946e-4	0.00594447574626071
Club	more	MA0740.1	KLF14	33	4457	16.097560975609756	8.914	1.805874015661853	6.568423990598584e-4	0.00625068578866097
Club	more	MA0728.1	Nr2f6(var.2)	33	4459	16.097560975609756	8.918	1.8050640250739804	6.61935894509674e-4	0.00625068578866097
Club	more	MA0830.2	TCF4	40	5786	19.51219512195122	11.572	1.6861558176591096	6.48614589768335e-4	0.00625068578866097
Club	more	MA1118.1	SIX1	25	3027	12.195121951219512	6.053999999999999	2.0143908079318655	6.98773257966826e-4	0.00651606063054065
Club	more	MA1650.1	ZBTB14	14	1252	6.829268292682928	2.504	2.7273435673653865	7.19693571867291e-4	0.00662828894583949
Club	more	MA0116.1	Znf423	25	3041	12.195121951219512	6.082	2.005117058733889	7.461893697152266e-4	0.00674872324815538
Club	more	MA0836.2	CEBPD	26	3218	12.682926829268292	6.436	1.9706225651442344	7.508633104516043e-4	0.00674872324815538
Club	more	MA0639.1	DBP	13	1117	6.341463414634147	2.234	2.8386138830054373	7.734008963604851e-4	0.00686853653196335
Club	more	MA1579.1	ZBTB26	41	6038	20	12.076	1.6561775422325271	7.83646791357303e-4	0.00687765301591233
Club	more	MA1418.1	IRF3	38	5461	18.536585365853657	10.922	1.6971786637844402	8.024454913878581e-4	0.00696074809971328
Club	more	MA0528.2	ZNF263	55	8907	26.82926829268293	17.814	1.5060777081330936	8.621232974958567e-4	0.00739245953944723
Club	more	MA0811.1	TFAP2B	23	2732	11.219512195121952	5.464	2.0533514266328607	8.940806339883657e-4	0.00757936537449228
Club	more	MA1111.1	NR2F2	34	4732	16.585365853658537	9.464	1.7524689194482814	9.112823990527345e-4	0.00763838954711617
Club	more	MA0843.1	TEF	13	1141	6.341463414634147	2.282	2.7789059660973474	9.37730251127376e-4	0.00777274185934469
Club	more	MA1578.1	VEZF1	29	3814	14.146341463414632	7.628	1.8545282463836696	9.570171698211268e-4	0.00784543745809407
Club	more	MA0692.1	TFEB	22	2580	10.731707317073171	5.16	2.079788239742862	9.841187978565818e-4	0.00797991981740228
Club	more	MA0812.1	TFAP2B(var.2)	23	2797	11.219512195121952	5.593999999999999	2.0056332132860124	0.00121892879070683	0.00977764384803549
Club	more	MA1485.1	FERD3L	27	3523	13.170731707317074	7.045999999999999	1.8692494617253868	0.0012920770597239	0.00995704360589209
Club	more	MA0750.2	ZBTB7A	29	3890	14.146341463414632	7.779999999999999	1.8182958179196187	0.00129468261363476	0.00995704360589209
Club	more	MA1516.1	KLF3	32	4444	15.609756097560975	8.888	1.7562731882944391	0.00126484550691662	0.00995704360589209
Club	more	MA0050.2	IRF1	70	12282	34.146341463414636	24.564	1.390096949332952	0.00128836885815715	0.00995704360589209
Club	more	MA0810.1	TFAP2A(var.2)	23	2817	11.219512195121952	5.634	1.9913937158540915	0.00133747221223071	0.01018116602371542
Club	more	MA0486.2	HSF1	24	2996	11.707317073170731	5.992	1.9538246116773588	0.00135566228225578	0.0102153945713416
Club	more	MA0524.2	TFAP2C	22	2649	10.731707317073171	5.298	2.0256148201346114	0.00137658431444122	0.01026931898573151
Club	more	MA1421.1	TCF7L1	34	4854	16.585365853658537	9.708	1.7084225230385803	0.00140510157874291	0.01037827502715061
Club	more	MA0104.4	MYCN	15	1501	7.317073170731707	3.002	2.437399457272387	0.0014384304970481	0.01044796474042463
Club	more	MA0508.3	PRDM1	49	7853	23.902439024390244	15.706	1.5218667403788515	0.0014425474105412	0.01044796474042463
Club	more	MA0829.2	SREBF1(var.2)	20	2318	9.75609756097561	4.636	2.104421389339002	0.00145843475871216	0.01046146471153151
Club	more	MA0131.2	HINFP	7	405	3.414634146341464	0.8099999999999999	4.215597711532672	0.00150269636416137	0.01067629988251796
Club	more	MA0058.3	MAX	18	2003	8.780487804878048	4.006	2.1918341999196325	0.00161926354174387	0.01121841177583495
Club	more	MA0733.1	EGR4	24	3033	11.707317073170731	6.066	1.929989626305759	0.00159570467297567	0.01121841177583495
Club	more	MA0492.1	JUND(var.2)	27	3581	13.170731707317074	7.162	1.8389739887345815	0.00163374128412508	0.01121841177583495
Club	more	MA0814.2	TFAP2C(var.2)	34	4899	16.585365853658537	9.798	1.6927297258275706	0.00163915131845309	0.01121841177583495
Club	more	MA0147.3	MYC	19	2192	9.268292682926829	4.3839999999999995	2.114117856507032	0.00181741517136841	0.01232537925309854
Club	more	MA1541.1	NR6A1	31	4358	15.121951219512194	8.716	1.7349645731427483	0.00183433757674053	0.01232807056079676
Club	more	MA1628.1	Zic1::Zic2	56	9417	27.31707317073171	18.834	1.4504127201195556	0.00186814582660705	0.01244318559507915
Club	more	MA0742.1	Klf12	37	5530	18.048780487804876	11.06	1.6318969699642745	0.001910167732082	0.01261048785958565
Club	more	MA0738.1	HIC2	26	3447	12.682926829268292	6.894	1.8397050811239184	0.00198718925658537	0.01300388759133939
Club	more	MA0823.1	HEY1	14	1400	6.829268292682928	2.8000000000000003	2.4390243902439024	0.00204780741926217	0.01317615472608515
Club	more	MA0672.1	NKX2-3	26	3459	12.682926829268292	6.918	1.8333227564712768	0.00208416388428692	0.01317615472608515
Club	more	MA0676.1	Nr2e1	27	3639	13.170731707317074	7.278	1.8096636036434564	0.00205093023737085	0.01317615472608515
Club	more	MA0115.1	NR1H2::RXRA	31	4392	15.121951219512194	8.784	1.7215336087787103	0.00206822344411948	0.01317615472608515
Club	more	MA1641.1	MYF5	31	4398	15.121951219512194	8.796	1.7191849953970209	0.00211207177352497	0.01324038271470276
Club	more	MA0816.1	Ascl2	40	6169	19.51219512195122	12.338	1.5814714801386949	0.00217843305623422	0.01354259216625611
Club	more	MA0657.1	KLF13	23	2933	11.219512195121952	5.866	1.9126341962362687	0.00224000674610532	0.01378614797936875
Club	more	MA0136.2	ELF5	35	5190	17.073170731707318	10.38	1.6448141360026316	0.00225457111726942	0.01378614797936875
Club	more	MA1529.1	NHLH2	28	3857	13.658536585365855	7.714	1.7706166172369528	0.00231478782970894	0.0139260622658296
Club	more	MA0597.1	THAP1	31	4423	15.121951219512194	8.846	1.7094676938177926	0.00230354530413032	0.0139260622658296
Club	more	MA0768.1	LEF1	32	4621	15.609756097560975	9.242	1.6890019581866451	0.00235321438406113	0.01404398344407684
Club	more	MA0822.1	HES7	13	1270	6.341463414634147	2.54	2.496639139619743	0.00240574064971479	0.01413135846210422
Club	more	MA0851.1	Foxj3	39	6001	19.02439024390244	12.002	1.585101670046862	0.00239529323885155	0.01413135846210422
Club	more	MA1464.1	ARNT2	16	1748	7.804878048780488	3.496	2.2325166043422446	0.00243760880742022	0.01420668883074597
Club	more	MA0895.1	HMBOX1	13	1280	6.341463414634147	2.56	2.4771341463414633	0.00257253673929631	0.01432173438444066
Club	more	MA0059.1	MAX::MYC	21	2607	10.24390243902439	5.2139999999999995	1.964691683740773	0.00254277757179865	0.01432173438444066
Club	more	MA0142.1	Pou5f1::Sox2	29	4074	14.146341463414632	8.148	1.7361734736640444	0.00257015252255887	0.01432173438444066
Club	more	MA0160.1	NR4A2	30	4261	14.634146341463412	8.522	1.7172197068133552	0.00254485033092448	0.01432173438444066
Club	more	MA0685.1	SP4	42	6625	20.48780487804878	13.25	1.5462494247583989	0.00253358132986449	0.01432173438444066
Club	more	MA1508.1	IKZF1	67	11917	32.6829268292683	23.834	1.3712732579201266	0.00247932113177869	0.01432173438444066
Club	more	MA0051.1	IRF2	28	3891	13.658536585365855	7.782	1.7551447681014978	0.00262215293679401	0.01448982289517287
Club	more	MA0473.3	ELF1	60	10427	29.268292682926827	20.854	1.4034857908759388	0.00268506205485735	0.01472835509502638
Club	more	MA0792.1	POU5F1B	20	2458	9.75609756097561	4.916	1.984560122248903	0.00286737175150086	0.01561357172715067
Club	more	MA1632.1	ATF2	29	4121	14.146341463414632	8.241999999999999	1.7163724173034014	0.00303199382812582	0.01637251664209968
Club	more	MA0500.2	MYOG	31	4506	15.121951219512194	9.012	1.677979496173124	0.00305064318130275	0.01637251664209968
Club	more	MA1558.1	SNAI1	36	5502	17.560975609756095	11.004	1.5958720110647124	0.00321445723168862	0.01712846496314084
Club	more	MA0048.2	NHLH1	31	4529	15.121951219512194	9.058	1.6694580723683148	0.00329126330103727	0.01741335051470787
Club	more	MA1143.1	FOSL1::JUND(var.2)	13	1329	6.341463414634147	2.658	2.3858026390647655	0.00353284067468677	0.01770615175743657
Club	more	MA0825.1	MNT	17	1977	8.292682926829269	3.954	2.0972895616664817	0.00340329642367677	0.01770615175743657
Club	more	MA0078.1	Sox17	21	2676	10.24390243902439	5.351999999999999	1.914032593240731	0.0034439887724788	0.01770615175743657
Club	more	MA0788.1	POU3F3	21	2678	10.24390243902439	5.356000000000001	1.912603143955263	0.00347366675179775	0.01770615175743657
Club	more	MA0786.1	POU3F1	22	2859	10.731707317073171	5.718	1.8768288417406735	0.00349537667181153	0.01770615175743657
Club	more	MA1100.2	ASCL1	34	5131	16.585365853658537	10.262	1.6161923459031902	0.00346509436808593	0.01770615175743657
Club	more	MA1620.1	Ptf1a(var.3)	35	5336	17.073170731707318	10.672	1.5998098511719752	0.00354291450209479	0.01770615175743657
Club	more	MA0687.1	SPIC	38	5937	18.536585365853657	11.874	1.5611070714042157	0.00356021818179019	0.01770615175743657
Club	more	MA0761.2	ETV1	60	10548	29.268292682926827	21.096	1.387385887510752	0.00351974094052254	0.01770615175743657
Club	more	MA1599.1	ZNF682	30	4385	14.634146341463412	8.77	1.6686597880802068	0.00386881150084663	0.01911346609027541
Club	more	MA1472.1	BHLHA15(var.2)	33	4975	16.097560975609756	9.95	1.6178453241818849	0.00392904488070084	0.01928333869080811
Club	more	MA1555.1	RXRB(var.2)	15	1672	7.317073170731707	3.344	2.188119967324075	0.00397666207563364	0.01938947652563856
Club	more	MA0863.1	MTF1	18	2187	8.780487804878048	4.3740000000000006	2.0074274816822237	0.00410600597096508	0.01989013282038931
Club	more	MA1575.1	THRB(var.2)	16	1849	7.804878048780488	3.698	2.110567346884934	0.0041935445184805	0.01997123484949249
Club	more	MA0813.1	TFAP2B(var.3)	19	2366	9.268292682926829	4.732	1.9586417335010204	0.00418615452394885	0.01997123484949249
Club	more	MA1640.1	MEIS2(var.2)	20	2544	9.75609756097561	5.088	1.917472004908728	0.00420306148977254	0.01997123484949249
Club	more	MA1467.1	ATOH1(var.2)	36	5598	17.560975609756095	11.196	1.5685044310250176	0.00425855418743653	0.02010684445460543
Club	more	MA1584.1	ZIC5	21	2728	10.24390243902439	5.4559999999999995	1.8775481009942063	0.00428850944160845	0.020120931090817
Club	more	MA1419.1	IRF4	19	2375	9.268292682926829	4.75	1.951219512195122	0.00435792532005704	0.02031882680476597
Club	more	MA0797.1	TGIF2	25	3471	12.195121951219512	6.941999999999999	1.7567159249812034	0.00440933736022091	0.02043084267530932
Club	more	MA0683.1	POU4F2	20	2557	9.75609756097561	5.114	1.9077234182588207	0.0044441318138769	0.02046495267377881
Club	more	MA0828.1	SREBF2(var.2)	14	1529	6.829268292682928	3.058	2.2332466620938285	0.00447458639726655	0.02047878191632424
Club	more	MA1654.1	ZNF16	38	6029	18.536585365853657	12.058	1.5372852351844135	0.00460500840159401	0.02082021980357049
Club	more	MA0062.3	GABPA	60	10672	29.268292682926827	21.344	1.3712655867188357	0.00460271832160967	0.02082021980357049
Club	more	MA1131.1	FOSL2::JUN(var.2)	20	2569	9.75609756097561	5.138	1.898812292910784	0.00467675853868252	0.02101724017986241
Club	more	MA0872.1	TFAP2A(var.3)	17	2050	8.292682926829269	4.1000000000000005	2.0226055919095773	0.00486998456204579	0.02162505049575097
Club	more	MA0696.1	ZIC1	23	3125	11.219512195121952	6.25	1.7951219512195125	0.00486229661470346	0.02162505049575097
Club	more	MA0785.1	POU2F1	20	2583	9.75609756097561	5.1659999999999995	1.8885206273665525	0.00496084666625911	0.02176936242958411
Club	more	MA1619.1	Ptf1a(var.2)	31	4656	15.121951219512194	9.312	1.6239208783840415	0.00493313423807038	0.02176936242958411
Club	more	MA0472.2	EGR2	13	1390	6.341463414634147	2.78	2.2811019477101246	0.00511624893523274	0.0221902424749048
Club	more	MA0074.1	RXRA::VDR	18	2234	8.780487804878048	4.468	1.9651942266960716	0.00509736655097803	0.0221902424749048
Club	more	MA0003.4	TFAP2A	35	5485	17.073170731707318	10.97	1.5563510238566378	0.00546488514872797	0.0235653428956709
Club	more	MA0778.1	NFKB2	14	1569	6.829268292682928	3.138	2.1763123940990847	0.00558281862717643	0.02378835711743992
Club	more	MA0815.1	TFAP2C(var.3)	16	1906	7.804878048780488	3.812	2.0474496455352797	0.0055749230425232	0.02378835711743992
Club	more	MA1559.1	SNAI3	31	4699	15.121951219512194	9.398	1.609060568154096	0.00562708355652274	0.02378835711743992
Club	more	MA1645.1	NKX2-2	31	4700	15.121951219512194	9.4	1.6087182148417227	0.00564415443671161	0.02378835711743992
Club	more	MA0464.2	BHLHE40	12	1252	5.853658536585367	2.504	2.33772305774176	0.00584229136309258	0.02443131268468201
Club	more	MA0806.1	TBX4	23	3175	11.219512195121952	6.35	1.7668523141924335	0.00586220505436739	0.02443131268468201
Club	more	MA1624.1	Stat5a	33	5132	16.097560975609756	10.264	1.5683516149269054	0.00625938052890677	0.02594165485869141
Club	more	MA1589.1	ZNF140	24	3386	11.707317073170731	6.772	1.728782792848602	0.00637725961489255	0.02628417498734721
Club	more	MA0670.1	NFIA	26	3769	12.682926829268292	7.538	1.6825320813568974	0.00643173223818158	0.0263630343389201
Club	more	MA1588.1	ZNF136	22	3030	10.731707317073171	6.0600000000000005	1.7709087981968927	0.00682723098532968	0.02783122576533304
Club	more	MA1556.1	RXRG(var.2)	17	2135	8.292682926829269	4.2700000000000005	1.9420803107328497	0.00719410917311682	0.02916742088665844
Club	more	MA0771.1	HSF4	22	3046	10.731707317073171	6.0920000000000005	1.7616065852057077	0.00724151021737529	0.02920090066033496
Club	more	MA0744.2	SCRT2	25	3616	12.195121951219512	7.231999999999999	1.6862723936973885	0.00731478706249073	0.0293378018742908
Club	more	MA1493.1	HES6	15	1801	7.317073170731707	3.6020000000000003	2.031391774217575	0.00770205227863482	0.02960291366260318
Club	more	MA0840.1	Creb5	16	1970	7.804878048780488	3.94	1.9809335149189056	0.00754570133690921	0.02960291366260318
Club	more	MA1154.1	ZNF282	22	3062	10.731707317073171	6.1240000000000006	1.752401586719982	0.0076762502282107	0.02960291366260318
Club	more	MA1153.1	Smad4	23	3251	11.219512195121952	6.502	1.7255478614460094	0.00770489961599597	0.02960291366260318
Club	more	MA0071.1	RORA	26	3825	12.682926829268292	7.65	1.657898931930496	0.00772851576447541	0.02960291366260318
Club	more	MA0684.2	RUNX3	27	4006	13.170731707317074	8.012	1.643875649939725	0.00742145432166287	0.02960291366260318
Club	more	MA0856.1	RXRG	29	4405	14.146341463414632	8.81	1.6057141275158493	0.00760668731429772	0.02960291366260318
Club	more	MA0593.1	FOXP2	37	6022	18.048780487804876	12.044	1.49857028294627	0.00777770921966517	0.02960291366260318
Club	more	MA1116.1	RBPJ	42	7052	20.48780487804878	14.104	1.452623715119738	0.00767602400016916	0.02960291366260318
Club	more	MA0081.2	SPIB	63	11590	30.73170731707317	23.18	1.3257854752835707	0.00776699414786311	0.02960291366260318
Club	more	MA1099.2	HES1	11	1144	5.365853658536586	2.2880000000000003	2.345215759849906	0.00798317410509267	0.03023069991065549
Club	more	MA1603.1	Dmrt1	20	2706	9.75609756097561	5.412	1.8026787806680729	0.00812589617477125	0.03046190224311235
Club	more	MA0038.2	GFI1	21	2890	10.24390243902439	5.779999999999999	1.772301460038822	0.00809553742566538	0.03046190224311235
Club	more	MA1115.1	POU5F1	24	3464	11.707317073170731	6.927999999999999	1.6898552357348058	0.00834177699094247	0.03096002803603524
Club	more	MA1616.1	Prdm15	32	5033	15.609756097560975	10.066	1.550740720997514	0.00833330048931892	0.03096002803603524
Club	more	MA0769.2	TCF7	27	4046	13.170731707317074	8.092	1.627623789831571	0.0084136509175416	0.03107219596280216
Club	more	MA0591.1	Bach1::Mafk	34	5445	16.585365853658537	10.89	1.5229904365159357	0.00852453905181272	0.03125652887592756
Club	more	MA1607.1	Foxl2	34	5446	16.585365853658537	10.892	1.5227107834794835	0.00854736178376571	0.03125652887592756
Club	more	MA0616.2	HES2	11	1160	5.365853658536586	2.32	2.31286795626577	0.00880078464169513	0.03166650097721122
Club	more	MA0481.3	FOXP1	32	5053	15.609756097560975	10.106	1.544602819865523	0.00880874936742588	0.03166650097721122
Club	more	MA0513.1	SMAD2::SMAD3::SMAD4	41	6899	20	13.797999999999998	1.4494854326714015	0.00877538347581507	0.03166650097721122
Club	more	MA1646.1	OSR2	42	7111	20.48780487804878	14.222	1.440571289414202	0.00882926568801599	0.03166650097721122
Club	more	MA1647.1	PRDM4	39	6488	19.02439024390244	12.976	1.466121319659559	0.00889396154635928	0.03174591059131113
Club	more	MA1655.1	ZNF341	31	4870	15.121951219512194	9.74	1.5525617268493013	0.00925559342326145	0.03287939377977641
Club	more	MA0626.1	Npas2	16	2026	7.804878048780488	4.052	1.9261791828184816	0.00969861351459016	0.03412814000888802
Club	more	MA0117.2	Mafb	23	3317	11.219512195121952	6.6339999999999995	1.691213776774488	0.00966926457467382	0.03412814000888802
Club	more	MA0679.2	ONECUT1	20	2765	9.75609756097561	5.53	1.7642129405019185	0.01014363949300962	0.0355265495858459
Club	more	MA0627.2	POU2F3	23	3334	11.219512195121952	6.668	1.6825903112060516	0.01023641469741266	0.0356839503003264
Club	more	MA0109.1	HLTF	13	1528	6.341463414634147	3.056	2.075086195888137	0.01081677122043145	0.03753168060670636
Club	more	MA0610.1	DMRT3	13	1529	6.341463414634147	3.058	2.0737290433728406	0.01087115671033988	0.03754575419404424
Club	more	MA0512.2	Rxra	29	4540	14.146341463414632	9.08	1.5579671215214352	0.01127116622028485	0.03857013761620413
Club	more	MA1606.1	Foxf1	33	5346	16.097560975609756	10.692	1.5055706112616682	0.01122514856483196	0.03857013761620413
Club	more	MA0080.5	SPI1	70	13374	34.146341463414636	26.748	1.2765941925906472	0.01150993892067603	0.03920737184851287
Club	more	MA1133.1	JUN::JUNB(var.2)	15	1895	7.317073170731707	3.790000000000001	1.930626166419975	0.0118714044195765	0.04025485316820031
Club	more	MA0636.1	BHLHE41	11	1215	5.365853658536586	2.4299999999999997	2.208170229850447	0.01211532484166279	0.0407118573508128
Club	more	MA0066.1	PPARG	22	3193	10.731707317073171	6.386	1.680505373797866	0.01210204262743845	0.0407118573508128
Club	more	MA0105.4	NFKB1	13	1553	6.341463414634147	3.106	2.0416817175254818	0.01224159233453348	0.04095169453615237
Club	more	MA1566.1	TBX3	27	4180	13.170731707317074	8.36	1.5754463764733344	0.01256693989443059	0.0418523980412733
Club	more	MA0258.2	ESR2	32	5206	15.609756097560975	10.412	1.4992082306531862	0.01324414098188645	0.04391168521105465
Club	more	MA0146.2	Zfx	29	4602	14.146341463414632	9.204	1.536977560127622	0.01338352699278173	0.04417748290537687
Club	more	MA0875.1	BARX1	13	1578	6.341463414634147	3.1559999999999997	2.0093356827104394	0.01380783590108839	0.045377293313709
Club	more	MA0602.1	Arid5a	13	1581	6.341463414634147	3.1620000000000004	2.0055229015288254	0.01400569902541767	0.04582566435509468
Club	more	MA0622.1	Mlxip	15	1935	7.317073170731707	3.87	1.8907165815844205	0.0141100525638696	0.04596549874518219
Club	more	MA0789.1	POU3F4	17	2302	8.292682926829269	4.604	1.8011909050454535	0.01434500091621303	0.04652769862389095
Club	more	MA0734.2	GLI2	25	3837	12.195121951219512	7.674	1.589148025960322	0.0146496946296049	0.04711727864072792
Club	more	MA1633.1	BACH1	37	6281	18.048780487804876	12.562	1.4367760299160066	0.01465309469792074	0.04711727864072792
Club	more	MA1127.1	FOSB::JUN	16	2133	7.804878048780488	4.266	1.829554160520508	0.01515447835118139	0.04762159218287194
Club	more	MA1126.1	FOS::JUN(var.2)	17	2317	8.292682926829269	4.634	1.7895301956903902	0.01519294764011196	0.04762159218287194
Club	more	MA0787.1	POU3F2	19	2686	9.268292682926829	5.372	1.725296478579082	0.0149825649901353	0.04762159218287194
Club	more	MA0751.1	ZIC4	19	2688	9.268292682926829	5.376	1.7240127758420438	0.01508856497531968	0.04762159218287194
Club	more	MA0523.1	TCF7L2	30	4851	14.634146341463412	9.702	1.5083638777018566	0.0151640603359716	0.04762159218287194
Club	more	MA0052.4	MEF2A	31	5054	15.121951219512194	10.108	1.4960379124962595	0.0151381555106822	0.04762159218287194
Club	more	MA1537.1	NR2F1(var.2)	30	4857	14.634146341463412	9.714	1.5065005498727004	0.01540288834287468	0.04807763474386827
Club	more	MA0901.2	HOXB13	26	4054	12.682926829268292	8.108	1.564248498923075	0.0154742942119395	0.04809926450877863
Club	more	MA0643.1	Esrrg	25	3866	12.195121951219512	7.732	1.5772273604784677	0.01594508676667951	0.04935699057237724
EC	less	MA0727.1	NR3C2	21	2568	25.301204819277107	5.136	4.926247044251773	8.719509176199623e-10	6.504753845444919e-7
EC	less	MA0113.3	NR3C1	19	2533	22.89156626506024	5.066	4.518666850584335	2.5860446779583344e-8	9.645946648784587e-6
EC	less	MA0007.3	Ar	19	2764	22.89156626506024	5.5280000000000005	4.141021393824211	1.0186331893663461e-7	2.533001197557647e-5
EC	less	MA0761.2	ETV1	41	13373	49.39759036144578	26.746	1.846915066232176	8.8724373636606e-6	0.0016547095683227
EC	less	MA0764.2	ETV4	43	14809	51.80722891566265	29.618	1.7491805292613496	1.879749461709122e-5	0.00280458619687001
EC	less	MA1624.1	Stat5a	23	5766	27.710843373493976	11.532	2.402952078866977	4.499261248646771e-5	0.00479492698784355
EC	less	MA0867.2	SOX4	25	6562	30.120481927710845	13.124	2.2950687235378577	4.053618256977036e-5	0.00479492698784355
EC	less	MA0062.3	GABPA	39	13334	46.98795180722892	26.667999999999996	1.7619600947663463	5.7031231169307367e-5	0.00531816230653791
EC	less	MA0640.2	ELF3	38	13046	45.78313253012048	26.092	1.7546808420251605	8.53046729422922e-5	0.00640788164263088
EC	less	MA0039.4	KLF4	44	16231	53.01204819277109	32.462	1.633049355947603	8.589653676448904e-5	0.00640788164263088
EC	less	MA0770.1	HSF2	17	3749	20.481927710843372	7.498	2.7316521353485426	1.2325782985256266e-4	0.00835912191545561
EC	less	MA0519.1	Stat5a::Stat5b	23	6328	27.710843373493976	12.656	2.1895419858955414	1.8738032870267176e-4	0.01123626679107771
EC	less	MA1643.1	NFIB	26	7689	31.32530120481928	15.378	2.037020497127018	2.020135981702906e-4	0.01123626679107771
EC	less	MA1511.1	KLF10	32	10542	38.55421686746988	21.084	1.828600686182408	2.1086827758054705e-4	0.01123626679107771
EC	less	MA0003.4	TFAP2A	23	6524	27.710843373493976	13.048000000000002	2.1237617545596237	2.942929660573146e-4	0.01463617017858377
EC	less	MA0473.3	ELF1	36	12853	43.373493975903614	25.706	1.687290670501191	3.5054919516158375e-4	0.01614698359830281
EC	less	MA1508.1	IKZF1	39	14458	46.98795180722892	28.915999999999997	1.624981041887845	3.679607522401445e-4	0.01614698359830281
EC	less	MA0493.1	Klf1	31	10624	37.34939759036144	21.248	1.7577841486427634	5.779008173584159e-4	0.0239507783194099
EC	less	MA0814.2	TFAP2C(var.2)	21	6041	25.301204819277107	12.082	2.094123888369236	7.027270074612359e-4	0.02395968859166904
EC	less	MA0515.1	Sox6	23	6934	27.710843373493976	13.868	1.998185994627486	7.065859906390335e-4	0.02395968859166904
EC	less	MA0753.2	ZNF740	30	10218	36.144578313253014	20.436	1.7686718689201906	6.711241478283771e-4	0.02395968859166904
EC	less	MA0516.2	SP2	31	10719	37.34939759036144	21.438	1.742205317210628	6.772534915002482e-4	0.02395968859166904
EC	less	MA0741.1	KLF16	36	13412	43.373493975903614	26.824	1.616965925138071	8.317797010594399e-4	0.02697859378218878
EC	less	MA1140.2	JUNB(var.2)	10	1867	12.048192771084338	3.734	3.226618310413588	0.00104935937256699	0.02949460928514726
EC	less	MA1133.1	JUN::JUNB(var.2)	11	2199	13.253012048192772	4.398	3.013417928192991	0.00101759583011888	0.02949460928514726
EC	less	MA0137.3	STAT1	20	5749	24.096385542168676	11.498	2.09570234320479	9.639163171292396e-4	0.02949460928514726
EC	less	MA1615.1	Plagl1	22	6687	26.506024096385545	13.374	1.9819069909066505	0.00106749926367154	0.02949460928514726
EC	less	MA1131.1	FOSL2::JUN(var.2)	13	2956	15.66265060240964	5.912	2.6492981397851216	0.00113776790064235	0.03031338763854276
EC	less	MA0079.4	SP1	27	9217	32.53012048192771	18.434	1.7646805078619785	0.00147244363743337	0.03787734322501028
EC	less	MA1145.1	FOSL2::JUND(var.2)	12	2740	14.457831325301203	5.48	2.6382903878286865	0.00185319000745588	0.04480776878993696
EC	less	MA0073.1	RREB1	37	14517	44.57831325301205	29.034	1.535383111283738	0.00186198503014483	0.04480776878993696
EC	less	MA0442.2	SOX10	22	7000	26.506024096385545	14.000000000000002	1.89328743545611	0.00194408646965123	0.04532151582374438
aEC	less	MA1145.1	FOSL2::JUND(var.2)	5	3519	83.33333333333334	7.038	11.840484986265038	9.728292622869546e-6	0.00725730629666068
aEC	less	MA1136.1	FOSB::JUNB(var.2)	4	2511	66.66666666666666	5.022	13.2749236691889	8.771654374605821e-5	0.01776537447591807
aEC	less	MA1140.2	JUNB(var.2)	4	2522	66.66666666666666	5.044	13.217023526301876	8.92319779997605e-5	0.01776537447591807
aEC	less	MA0834.1	ATF7	4	2584	66.66666666666666	5.167999999999999	12.899896800825593	9.81382575721309e-5	0.01776537447591807
aEC	less	MA0840.1	Creb5	4	2833	66.66666666666666	5.666	11.76609012825038	1.4064786006232562e-4	0.01776537447591807
aEC	less	MA1133.1	JUN::JUNB(var.2)	4	2852	66.66666666666666	5.704	11.687704534829358	1.443693440824921e-4	0.01776537447591807
aEC	less	MA0605.2	ATF3	4	2959	66.66666666666666	5.918	11.26506702714881	1.6669922430486128e-4	0.01776537447591807
aEC	less	MA0656.1	JDP2(var.2)	4	3187	66.66666666666666	6.3740000000000006	10.459156991946449	2.2264862118664708e-4	0.01923369539190525
aEC	less	MA1127.1	FOSB::JUN	4	3221	66.66666666666666	6.442	10.348752975266478	2.3204190151092136e-4	0.01923369539190525
aEC	less	MA1131.1	FOSL2::JUN(var.2)	4	3759	66.66666666666666	7.518	8.86760663296976	4.227757456445171e-4	0.03153907062508097
