# Supplementary material for: txci-ATAC-seq: a massive-scale single-cell technique to profile chromatin accessibility
Source: Genome Biol. 2024 Mar 22;25:78. doi: 10.1186/s13059-023-03150-1 (PMC10958877; doi:10.1186/s13059-023-03150-1)
Supplement: Supplementary file 4 — Additional file 4: Table S3. KEGG pathways enriched in differential peaks between CC16-/- and WT samples for each cell type. This table is provided as a separate file. Column 1: Cell type in which the test was performed. Column 2: KEGG pathway ID. Column 3: Description of KEGG pathway. Column 4: Fraction of non-gap base pairs in the genome that lie in the regulatory domain of a gene with the annotation. Column 5: Actual number of differential peaks with the annotation. Column 6: Fold enrichment of number of differential peaks with the annotation. Column 7: Uncorrected p-value from the binomial test over genomic regions. Column 8: FDR-adjusted p-value for the binomial test. Column 9: Mean absolute distance of input regions to TSS of genes in a gene set. Column 10: Actual number of genes linking to a differential peak with the annotation. Column 11: Number of genes in the genome with the annotation. Column 12: Fold enrichment of number of genes linking to a differential peak with the annotation. Column 13: Uncorrected p-value from the hypergeometric test over genes. Column 14: FDR-adjusted p-value for the hypergeometric test. [file 13059_2023_3150_MOESM4_ESM.csv]

celltype	KEGG_id	desc	genome_fraction	observed_region_hits	fold_enrichment	p_value	p_adjust	mean_tss_dist	observed_gene_hits	gene_set_size	fold_enrichment_hyper	p_value_hyper	p_adjust_hyper
AM	mmu01100	Metabolic pathways - Mus musculus (house mouse)	0.11413663026437776	8	2.8036573294548415	0.00517518421659191	0.00517518421659191	122560	6	1600	2.3397727272727273	0.03940112371260396	0.03940112371260396
AT1	mmu04371	Apelin signaling pathway - Mus musculus (house mouse)	0.01451452893930996	21	4.1936989806494624	5.772467370768197e-8	5.079771286276014e-6	96253	12	137	3.543229174135632	1.5516398059089995e-4	0.01365443029199919
AT1	mmu04520	Adherens junction - Mus musculus (house mouse)	0.00951628062350597	10	3.0458861390426297	0.00199324119960575	0.02579596129507523	64697	7	71	3.9882121807465616	0.00183856592624764	0.05393126716993102
AT1	mmu04211	Longevity regulating pathway - Mus musculus (house mouse)	0.00979906979455964	10	2.957985589863776	0.00245565239430134	0.02701217633731478	41730	8	90	3.5957214581968997	0.00173716463230688	0.05393126716993102
AT1	mmu04068	FoxO signaling pathway - Mus musculus (house mouse)	0.01402060963263401	12	2.480819993354144	0.00394906865829591	0.03861311577000453	93704	9	131	2.779135859865925	0.00531312334470202	0.09351097086675556
AT1	mmu04930	Type II diabetes mellitus - Mus musculus (house mouse)	0.00567472819358083	6	3.064693806392149	0.01479594880942158	0.0948040922736744	231236	4	48	3.3709888670595936	0.03051855628916232	0.29840366149403175
AT1	mmu05206	MicroRNAs in cancer - Mus musculus (house mouse)	0.01889899525624513	13	1.993818132095578	0.01545431747131465	0.0948040922736744	238691	10	162	2.497028790414514	0.00714631253522368	0.1048125838499474
AT1	mmu04530	Tight junction - Mus musculus (house mouse)	0.01496885787535122	11	2.130026100623016	0.01615978845573995	0.0948040922736744	95737	11	166	2.6805453641678696	0.0028669396928902	0.06307267324358445
AT2	mmu00230	Purine metabolism - Mus musculus (house mouse)	0.01087880058275883	14	4.515461667290389	4.034737263292065e-6	4.6111283009052174e-5	43670	6	134	3.4019937214297515	0.0087011274206965	0.11601503227595344
AT2	mmu04371	Apelin signaling pathway - Mus musculus (house mouse)	0.01451452893930996	16	3.86787274405765	5.813256055642313e-6	5.813256055642313e-5	51735	7	137	3.8820804266436824	0.00227963958465315	0.11147389482734749
AT2	mmu04142	Lysosome - Mus musculus (house mouse)	0.00655721986632462	10	5.3510054586460845	2.3865133534251015e-5	2.1213452030445344e-4	33477	5	135	2.813994806614733	0.03321737158192461	0.22144914387949743
AT2	mmu00760	Nicotinate and nicotinamide metabolism - Mus musculus (house mouse)	0.00300398816223857	7	8.176265079043691	3.0011062779111697e-5	2.4008850223289355e-4	66529	3	41	5.559355593555935	0.01663165392347143	0.14783692376419053
AT2	mmu04721	Synaptic vesicle cycle - Mus musculus (house mouse)	0.00501932979062776	5	3.4952594033333315	0.01522290181676855	0.04871328581365937	88454	4	77	3.946901806680404	0.0187710104955775	0.15016808396462
AT2	mmu04971	Gastric acid secretion - Mus musculus (house mouse)	0.00927816050425086	7	2.6472277018185784	0.01809754484113124	0.0556847533573269	61761	5	75	5.065190651906518	0.00310327458911019	0.11147389482734749
AT2	mmu04723	Retrograde endocannabinoid signaling - Mus musculus (house mouse)	0.01475196540447414	9	2.1406603461016416	0.02707488391659307	0.07327298107261182	77605	5	140	2.713494992092778	0.03793201488676212	0.23342778391853616
AT2	mmu04911	Insulin secretion - Mus musculus (house mouse)	0.01081461264010012	7	2.271131137670089	0.036958215961989	0.09239553990497253	128200	5	86	4.417317428988244	0.00557369474136737	0.11147389482734749
cEC	mmu01100	Metabolic pathways - Mus musculus (house mouse)	0.11413663026437776	5	2.0860545606062812	0.08302882128138045	0.08302882128138045	134231	6	1600	2.412890625	0.03442056856961328	0.03442056856961328
Ciliated	mmu01100	Metabolic pathways - Mus musculus (house mouse)	0.11413663026437776	10	1.7880467662339552	0.04761211406503396	0.04761211406503396	100429	10	1600	1.838392857142857	0.04336355324358498	0.04336355324358498
Club	mmu05225	Hepatocellular carcinoma - Mus musculus (house mouse)	0.01664129825262206	27	2.4072248795070417	3.749470945102473e-5	0.00678654241063547	161205	18	173	2.0678688597763744	0.00282966361151593	0.05690767929826484
Club	mmu05200	Pathways in cancer - Mus musculus (house mouse)	0.05462038873379908	60	1.6298084575561995	1.7898830507445673e-4	0.01619844160923833	159172	48	542	1.7601048597358562	1.0843322533005129e-4	0.00654213792824642
Club	mmu05205	Proteoglycans in cancer - Mus musculus (house mouse)	0.02233647034748774	30	1.9927224429030164	3.746299808251585e-4	0.02230846516944309	137460	24	201	2.3730767014349103	7.791794255984641e-5	0.00654213792824642
Club	mmu05100	Bacterial invasion of epithelial cells - Mus musculus (house mouse)	0.007196725766775	14	2.8862449433617727	4.930047551258143e-4	0.02230846516944309	63520	9	76	2.353561268034952	0.01383181154391777	0.12517789447245584
Club	mmu04371	Apelin signaling pathway - Mus musculus (house mouse)	0.01451452893930996	21	2.1466263328250217	0.00111654664760285	0.0336824905360195	92900	12	137	1.7408336386438577	0.04367879771123051	0.25399492802051243
Club	mmu04510	Focal adhesion - Mus musculus (house mouse)	0.02039874989807983	26	1.8910799852209348	0.00183872509911675	0.04754417756287611	83816	21	200	2.0868243243243243	0.00118033900997227	0.05341034020124546
Club	mmu05202	Transcriptional misregulation in cancer - Mus musculus (house mouse)	0.02208818833339157	27	1.8136094539020944	0.0026860620555027	0.05401969244955435	150283	25	210	2.3660139731568304	5.858113805445875e-5	0.00654213792824642
Club	mmu04520	Adherens junction - Mus musculus (house mouse)	0.00951628062350597	14	2.182734429017196	0.00611024792285186	0.07418503554771078	138196	10	71	2.799227799227799	0.00281978676843719	0.05690767929826484
Club	mmu04392	Hippo signaling pathway - multiple species - Mus musculus (house mouse)	0.00242213923047661	6	3.6752953914972166	0.00655723161596255	0.07418503554771078	75260	4	27	2.9443729443729443	0.04448005750284589	0.25399492802051243
Club	mmu05211	Renal cell carcinoma - Mus musculus (house mouse)	0.00670126125076978	11	2.435433296317661	0.00664954968947839	0.07418503554771078	76936	8	68	2.338178514649103	0.02043909548554023	0.1681580128583083
Club	mmu05214	Glioma - Mus musculus (house mouse)	0.00674584682878154	11	2.4193366958490397	0.00696765527243692	0.07418503554771078	100340	9	74	2.417171032035897	0.01172284475959939	0.11223582882497382
Club	mmu04721	Synaptic vesicle cycle - Mus musculus (house mouse)	0.00501932979062776	9	2.660338388590503	0.00787790804507804	0.07574765736111495	87977	8	77	2.064884922027779	0.03939453443522578	0.24636282301642928
Club	mmu04390	Hippo signaling pathway - Mus musculus (house mouse)	0.01971797735248895	23	1.7306353724871903	0.00902596554084755	0.08043677997834275	168013	17	156	2.1658127908127907	0.00224945845629398	0.05690767929826484
Club	mmu04630	JAK-STAT signaling pathway - Mus musculus (house mouse)	0.01316590151106175	17	1.915748185385699	0.00933244408588507	0.08043677997834275	131347	14	170	1.636724960254372	0.04823652725384586	0.25399492802051243
Club	mmu04971	Gastric acid secretion - Mus musculus (house mouse)	0.00927816050425086	13	2.0788424407032284	0.01168391953432257	0.09612679253238116	108959	10	75	2.64993564993565	0.00422743837451056	0.06956057688967378
Club	mmu04934	Cushing syndrome - Mus musculus (house mouse)	0.01612464839169638	19	1.7482496544696924	0.01508949793904035	0.113799963623596	140510	16	161	1.9751073167222235	0.00730013096774961	0.08258273157266756
Club	mmu04666	Fc gamma R-mediated phagocytosis - Mus musculus (house mouse)	0.00865124970287014	12	2.0579864082253807	0.01610984965728734	0.1154693300926918	72962	11	93	2.3507493668783987	0.00695362492872897	0.08258273157266756
Club	mmu05224	Breast cancer - Mus musculus (house mouse)	0.01592822361779902	18	1.6766610072050354	0.0253379213791578	0.14236225517965098	186123	15	147	2.0280119769915688	0.00727315091113589	0.08258273157266756
Club	mmu05222	Small cell lung cancer - Mus musculus (house mouse)	0.00925861517372974	12	1.922982429725329	0.02546679587512623	0.14236225517965098	92601	11	93	2.3507493668783987	0.00695362492872897	0.08258273157266756
Club	mmu04512	ECM-receptor interaction - Mus musculus (house mouse)	0.00944021711826558	12	1.8859899173528456	0.02891181141579535	0.14558906535713906	65438	12	88	2.71016146016146	0.00148565892232332	0.05378085298810454
Club	mmu05217	Basal cell carcinoma - Mus musculus (house mouse)	0.00837081706102824	11	1.9496871880560855	0.02895694117600555	0.14558906535713906	168708	9	63	2.839216767788196	0.00409262841727331	0.06956057688967378
Col13FB	mmu04068	FoxO signaling pathway - Mus musculus (house mouse)	0.01402060963263401	7	8.052661671976153	2.666518461169609e-5	1.0666073844678436e-4	10979	3	131	4.911736641221374	0.02341912471316698	0.02341912471316698
Col13FB	mmu01100	Metabolic pathways - Mus musculus (house mouse)	0.11413663026437776	18	2.543640722287659	1.3602454926520124e-4	2.720490985304025e-4	109380	14	1600	1.8766927083333331	0.01616694706927046	0.02155592942569395
Col13FB	mmu04724	Glutamatergic synapse - Mus musculus (house mouse)	0.01640144671328253	6	5.900344965911792	5.452889343099399e-4	7.270519124132531e-4	58112	3	113	5.6941371681415935	0.01589589615049136	0.02155592942569395
Col13FB	mmu05200	Pathways in cancer - Mus musculus (house mouse)	0.05462038873379908	8	2.362346022350277	0.01923440992021685	0.01923440992021685	225674	8	542	3.165744157441574	0.00382774658032425	0.01531098632129701
EC	mmu04144	Endocytosis - Mus musculus (house mouse)	0.01831695331495804	12	6.685008007955235	2.691763214546228e-7	6.998584357820192e-6	69964	5	270	2.5590355456127267	0.04679063498371949	0.115737459325695
EC	mmu04971	Gastric acid secretion - Mus musculus (house mouse)	0.00927816050425086	7	7.698570357329539	3.9175219922915616e-5	3.3951857266526864e-4	41280	3	75	5.52751677852349	0.01715997182356554	0.0820309923499416
EC	mmu04022	cGMP-PKG signaling pathway - Mus musculus (house mouse)	0.02001339372791488	8	4.0789010685060605	8.197065258288561e-4	0.00532809241788756	67874	4	172	3.213672545653192	0.03650807503270226	0.115737459325695
EC	mmu04211	Longevity regulating pathway - Mus musculus (house mouse)	0.00979906979455964	5	5.20665830868879	0.00288720068092485	0.00837320172992169	93638	4	90	6.141685309470544	0.00415750947853044	0.0633874567401157
EC	mmu04972	Pancreatic secretion - Mus musculus (house mouse)	0.00980800866622588	5	5.201913038571768	0.00289841598343443	0.00837320172992169	33619	3	114	3.636524196397033	0.04995474615161299	0.115737459325695
EC	mmu04932	Non-alcoholic fatty liver disease - Mus musculus (house mouse)	0.01058070700280445	5	4.822022587880204	0.00399248967241328	0.00955512027747484	153831	5	151	4.575758922618784	0.00487595821077813	0.0633874567401157
EC	mmu04926	Relaxin signaling pathway - Mus musculus (house mouse)	0.0121061534409181	5	4.214419420029756	0.00697107253165862	0.01394214506331725	81989	4	129	4.284896727537589	0.01444161262473209	0.0820309923499416
EC	mmu05014	Amyotrophic lateral sclerosis - Mus musculus (house mouse)	0.02357462078547979	7	3.0298927002281233	0.00867546178560529	0.01582959039350002	96664	7	351	2.755884433736783	0.01411506132518514	0.0820309923499416
EC	mmu04140	Autophagy - animal - Mus musculus (house mouse)	0.01346887434159437	5	3.788023176198539	0.01071588112033983	0.01741330682055222	64461	4	140	3.948226270373922	0.01893022900383267	0.0820309923499416
EC	mmu05200	Pathways in cancer - Mus musculus (house mouse)	0.05462038873379908	9	1.6813636230503246	0.08766976783978586	0.09714508385889872	71638	8	542	2.039674088016048	0.04373286732632198	0.115737459325695
