# Supplementary material for: txci-ATAC-seq: a massive-scale single-cell technique to profile chromatin accessibility
Source: Genome Biol. 2024 Mar 22;25:78. doi: 10.1186/s13059-023-03150-1 (PMC10958877; doi:10.1186/s13059-023-03150-1)
Supplement: Supplementary file 5 — Additional file 5: Table S4. Sequences of Tn5 linker oligos. The ‘N’ bases shown in the Tn5ME-B sequence represent the Tn5 barcodes. Table S5. Tn5 barcode sequences. Column 1 shows the well ID for each well on the iTSM plate. Column 2 shows the sequences of Tn5 barcodes assigned to each well. Column 3 is the 12 numerical labels for the plate columns. Column 4 is the 8 alphabetical labels for the plate rows. This table is provided as a separate file. Table S6. Well IDs of Tn5 barcodes assigned to each sample or species-mixing condition in each experiment. Column 1 shows the figure number for each experiment. Column 2 shows the experimental conditions employed in each figure. Column 3 indicates the species-mixing condition. Column 4 shows the cell source of human samples. Column 5 shows the number of human nuclei loaded to each well. Column 6 shows the cell source of mouse samples. Column 7 shows the number of mouse nuclei loaded to each well. Column 8 indicates the nuclei preparation method (Fresh vs. Frozen). Column 9 is the well ID on the iTSM plate (see Tn5 barcode sequences in Additional file 5: Table S5) assigned to each sample or barnyard experiment. This table is provided as a separate file. Table S7. TruSeq i7 index sequences used for each library in Sample Index PCR. Column 1 shows the index ID. Column 2 shows the oligo sequence. Column 3 indicates the barcode sequence assigned to each library shown in Column 4. Table S8. DNA oligonucleotides used to block barcode swapping. Each row provides the sequence of an oligo used in the barcode swapping blocking tests. The lowercase letters shown in the full SBS primer represent the barcode sequence. For Decoy DNA, the strands A and B were annealed to form a duplex DNA. [file 13059_2023_3150_MOESM5_ESM.xlsx]

## Sheet: Table_S4
Linker Oligo	Sequence 5’ -> 3’
Tn5ME-A	TCGTCGGCAGCGTCAGATGTGTATAAGAGACAG
Tn5ME-B	CGTGTGCTCTTCCGATCTNNNNNNNNAGATGTGTATAAGAGACAG
Tn5MErev	[phos]CTGTCTCTTATACACATCT

## Sheet: Table_S5
Well_id	Tn5_bc	Column_id	Row_id
1	GAACCGCG	1	A
2	AGGTTATA	2	A
3	TCATCCTT	3	A
4	CTGCTTCC	4	A
5	GGTCACGA	5	A
6	AACTGTAG	6	A
7	GTGAATAT	7	A
8	ACAGGCGC	8	A
9	CATAGAGT	9	A
10	TGCGAGAC	10	A
11	GACGTCTT	11	A
12	AGTACTCC	12	A
13	TGGCCGGT	1	B
14	CAATTAAC	2	B
15	ATAATGTG	3	B
16	GCGGCACA	4	B
17	CTAGCGCT	5	B
18	TCGATATC	6	B
19	CGTCTGCG	7	B
20	TACTCATA	8	B
21	ACGCACCT	9	B
22	GTATGTTC	10	B
23	CGCTATGT	11	B
24	TATCGCAC	12	B
25	TCTGTTGG	1	C
26	CTCACCAA	2	C
27	TATTAGCT	3	C
28	CGCCGATC	4	C
29	TCTCTACT	5	C
30	CTCTCGTC	6	C
31	CCAAGTCT	7	C
32	TTGGACTC	8	C
33	GGCTTAAG	9	C
34	AATCCGGA	10	C
35	TAATACAG	11	C
36	CGGCGTGA	12	C
37	ATGTAAGT	1	D
38	GCACGGAC	2	D
39	GGTACCTT	3	D
40	AACGTTCC	4	D
41	GCAGAATT	5	D
42	ATGAGGCC	6	D
43	ACTAAGAT	7	D
44	GTCGGAGC	8	D
45	CCGCGGTT	9	D
46	TTATAACC	10	D
47	GGACTTGG	11	D
48	AAGTCCAA	12	D
49	ATCCACTG	1	E
50	GCTTGTCA	2	E
51	CAAGCTAG	3	E
52	TGGATCGA	4	E
53	AGTTCAGG	5	E
54	GACCTGAA	6	E
55	TGACGAAT	7	E
56	CAGTAGGC	8	E
57	AGCCTCAT	9	E
58	GATTCTGC	10	E
59	TCGTAGTG	11	E
60	CTACGACA	12	E
61	TAAGTGGT	1	F
62	CGGACAAC	2	F
63	ATATGGAT	3	F
64	GCGCAAGC	4	F
65	AAGATACT	5	F
66	GGAGCGTC	6	F
67	ATGGCATG	7	F
68	GCAATGCA	8	F
69	GTTCCAAT	9	F
70	ACCTTGGC	10	F
71	CTTATCGG	11	F
72	TCCGCTAA	12	F
73	GCTCATTG	1	G
74	ATCTGCCA	2	G
75	CTTGGTAT	3	G
76	TCCAACGC	4	G
77	CCGTGAAG	5	G
78	TTACAGGA	6	G
79	GGCATTCT	7	G
80	AATGCCTC	8	G
81	TACCGAGG	9	G
82	CGTTAGAA	10	G
83	CACGAGCG	11	G
84	TGTAGATA	12	G
85	GATCTATC	1	H
86	AGCTCGCT	2	H
87	CGGAACTG	3	H
88	TAAGGTCA	4	H
89	TTGCCTAG	5	H
90	CCATTCGA	6	H
91	ACACTAAG	7	H
92	GTGTCGGA	8	H
93	TTCCTGTT	9	H
94	CCTTCACC	10	H
95	GCCACAGG	11	H
96	ATTGTGAA	12	H

## Sheet: Table_S6
Figure number	Experiment	Mix condition	Human cell source	No. of human nuclei/well	Mouse cell source	No. of mouse nuclei/well	Nuclei prep	Well ID on the iTSM plate
S1	Nextera TD Buffer	True Barnyard	Lung	2500	Lung	2500	Frozen	1-2,13-14,25-26,37-38,49-50,61-62,73-74,85
S1	Nextera TD Buffer	Pseudo-Barnyard	GM12878	5000	NA	NA	Fresh	3-4,15-16,27-28,39-40,51-52,63-64,75-76,87-88
S1	Nextera TD Buffer	Pseudo-Barnyard	NA	NA	CH12.LX	5000	Fresh	5-6,17-18,29-30,41-42,53-54,65-66,77-78,89-90
S1	Nextera TD Buffer	True Barnyard	GM12878	2500	CH12.LX	2500	Fresh	7-12,19-24,31-36,43-48,55-59,67-71,79-83,86,91-95
S1	10X buffer	True Barnyard	GM12878	2500	CH12.LX	2500	Fresh	60,72,84,96
S2	Blocking Oligo	Pseudo-Barnyard	GM12878	20000	NA	NA	Frozen	1,13,25,37,49,61,73,85
S2	Blocking Oligo	Pseudo-Barnyard	NA	NA	CH12.LX	20000	Fresh	2,14,26,38,50,62,74,86
S2	Blocking Oligo	True Barnyard	GM12878	10000	CH12.LX	10000	Frozen(human)/Fresh(mouse)	3-5,15-17,27-29,39-41,51-53,63-65,75-77,87-89
S2	Blocking Oligo	Pseudo-Barnyard	NA	NA	Lung	20000	Frozen	6,18,30,42,54,66,78,90
S2	Blocking Oligo	True Barnyard	Lung	10000	Lung	10000	Frozen	7-8,19-20,31-32,43-44,55-56,67-68,79-80,91-92
S2	Decoy DNA	Pseudo-Barnyard	GM12878	20000	NA	NA	Frozen	9,21,33,45,57,69,81,93
S2	Decoy DNA	Pseudo-Barnyard	NA	NA	CH12.LX	20000	Fresh	10,22,34,46,58,70,82,94
S2	Decoy DNA	True Barnyard	GM12878	10000	CH12.LX	10000	Frozen(human)/Fresh(mouse)	1,11-13,23-25,35-37,47-49,59-61,71-73,83-85,95-96
S2	Decoy DNA	Pseudo-Barnyard	NA	NA	Lung	20000	Frozen	2,14,26,38,50,62,74,86
S2	Decoy DNA	True Barnyard	Lung	10000	Lung	10000	Frozen	3-4,15-16,27-28,39-40,51-52,63-64,75-76,87-88
S2	SBS Primer	Pseudo-Barnyard	GM12878	20000	NA	NA	Frozen	5,17,29,41,53,65,77,89
S2	SBS Primer	Pseudo-Barnyard	NA	NA	CH12.LX	20000	Fresh	6,18,30,42,54,66,78,90
S2	SBS Primer	True Barnyard	GM12878	10000	CH12.LX	10000	Frozen(human)/Fresh(mouse)	7-9,19-21,31-33,43-45,55-57,67-69,79-81,91-93
S2	SBS Primer	Pseudo-Barnyard	NA	NA	Lung	20000	Frozen	10,22,34,46,58,70,82,94
S2	SBS Primer	True Barnyard	Lung	10000	Lung	10000	Frozen	11-12,23-24,35-36,47-48,59-60,71-72,83-84,95-96
4 and S5	Standard Protocol	Pure Species	NA	NA	Liver Rep-m1	20000	Frozen	1-3,13-15,25-27,37-39,49-51,61-63
4 and S5	Standard Protocol	Pure Species	NA	NA	Liver Rep-m7	20000	Frozen	4-6,16-18,28-30,40-42,52-54,64-66
4 and S5	Standard Protocol	Pure Species	NA	NA	Lung Rep-m1	20000	Frozen	7-9,19-21,31-33,43-45,55-57,67-69
4 and S5	Standard Protocol	Pure Species	NA	NA	Lung Rep-m7	20000	Frozen	10-12,22-24,34-36,46-48,58-60,70-72
4, S5, and S10	Standard Protocol	True Barnyard	Lung	10000	Liver Rep-m1	10000	Frozen	73-75,85-87
4, S5, and S10	Standard Protocol	True Barnyard	Lung	10000	Liver Rep-m7	10000	Frozen	76-78,88-90
4, S5, and S10	Standard Protocol	True Barnyard	Lung	10000	Lung Rep-m1	10000	Frozen	79-81,91-93
4, S5, and S10	Standard Protocol	True Barnyard	Lung	10000	Lung Rep-m7	10000	Frozen	82-84,94-96
5 and S13	Standard Protocol	Pure Species	NA	NA	WT Lung Rep1	20000	Frozen	1-2,13-14,25-26,37-38,49-50,61-62,73-74,85-86
5 and S13	Standard Protocol	Pure Species	NA	NA	WT Lung Rep2	20000	Frozen	3-4,15-16,27-28,39-40,51-52,63-64,75-76,87-88
5 and S13	Standard Protocol	Pure Species	NA	NA	WT Lung Rep3	20000	Frozen	5-6,17-18,29-30,41-42,53-54,65-66,77-78,89-90
5 and S13	Standard Protocol	Pure Species	NA	NA	KO Lung Rep1	20000	Frozen	7-8,19-20,31-32,43-44,55-56,67-68,79-80,91-92
5 and S13	Standard Protocol	Pure Species	NA	NA	KO Lung Rep2	20000	Frozen	9-10,21-22,33-34,45-46,57-58,69-70,81-82,93-94
5 and S13	Standard Protocol	Pure Species	NA	NA	KO Lung Rep3	20000	Frozen	11-12,23-24,35-36,47-48,59-60,71-72,83-84,95-96
S13	Phased Protocol	Pure Species	NA	NA	WT Lung Rep1	20000	Frozen	1,13,25,37,49,61,73,85
S13	Phased Protocol	Pure Species	NA	NA	WT Lung Rep2	20000	Frozen	2,14,26,38,50,62,74,86
S13	Phased Protocol	Pure Species	NA	NA	WT Lung Rep3	20000	Frozen	3,15,27,39,51,63,75,87
S13	Phased Protocol	Pure Species	NA	NA	KO Lung Rep1	20000	Frozen	4,16,28,40,52,64,76,88
S13	Phased Protocol	Pure Species	NA	NA	KO Lung Rep2	20000	Frozen	5,17,29,41,53,65,77,89
S13	Phased Protocol	Pure Species	NA	NA	KO Lung Rep3	20000	Frozen	6,18,30,42,54,66,78,90

## Sheet: Table_S7
i7 Index ID	Oligo Sequence 5’ -> 3’	Barcode	Library
P7.S701	CAAGCAGAAGACGGCATACGAGATTCGCCTTAGTGACTGGAGTTCAGACGTGTGCTCTTCCGATCT	TAAGGCGA	WT and CC16 knockout mouse lungs at the 100,000 nuclei input using the standard txci-ATAC-seq protocol
P7.S702	CAAGCAGAAGACGGCATACGAGATCTAGTACGGTGACTGGAGTTCAGACGTGTGCTCTTCCGATCT	CGTACTAG	1) Barnyard experiment with standard 10X protocol;
			2) WT and CC16 knockout mouse lungs at the 200,000 nuclei input using the standard txci-ATAC-seq protocol
P7.S703	CAAGCAGAAGACGGCATACGAGATTTCTGCCTGTGACTGGAGTTCAGACGTGTGCTCTTCCGATCT	AGGCAGAA	100,000 nuclei multiplexing mouse liver, mouse lung, and human lung samples
P7.S704	CAAGCAGAAGACGGCATACGAGATGCTCAGGAGTGACTGGAGTTCAGACGTGTGCTCTTCCGATCT	TCCTGAGC	1) Blocking barcode-swapping with SBS primer;
			2) 200,000 nuclei multiplexing mouse liver, mouse lung, and human lung samples
P7.S705	CAAGCAGAAGACGGCATACGAGATAGGAGTCCGTGACTGGAGTTCAGACGTGTGCTCTTCCGATCT	GGACTCCT	1) Blocking barcode-swapping with Decoy DNA;
			2) WT and CC16 knockout mouse lungs at the 50,000 nuclei input using the Phased-txci-ATAC-seq protocol
P7.S706	CAAGCAGAAGACGGCATACGAGATCATGCCTAGTGACTGGAGTTCAGACGTGTGCTCTTCCGATCT	TAGGCATG	1) Blocking barcode-swapping with Blocking oligo;
			2) WT and CC16 knockout mouse lungs at the 100,000 nuclei input using the Phased-txci-ATAC-seq protocol

## Sheet: Table_S8
Oligo Name	Oligo Sequence 5’ -> 3’
Short SBS	CGTGTGCTCTTCCGATCT
Full SBS	CAAGCAGAAGACGGCATACGAGATtcgccttaGTGACTGGAGTTCAGACGTGTGCTCTTCCGATCT
Decoy DNA strand A	GGTAGAAG/ideoxyU//ideoxyU/AGTAGAATGAAG/ideoxyU//ideoxyU/AGAAGA/ideoxyU//ideoxyU/GTAA/3InvdT/
Decoy DNA strand B	TTACAATC/ideoxyU//ideoxyU/CTAACTTCA/ideoxyU//ideoxyU/CTACTAAC/ideoxyU//ideoxyU/CTACC/3InvdT/
Blocking oligo	CTGTCTCTTATACACATCTCATCATAGAGATCGGAAGAGCACACG/3InvdT/
